# Supplementary material for: University Students’ Motives-for-Physical-Activity Profiles: Why They Practise and What They Get in Terms of Psychological Need Satisfaction
Source: Front Psychol. 2021 Jan 12;11:621065. doi: 10.3389/fpsyg.2020.621065 (PMC7835284; doi:10.3389/fpsyg.2020.621065)
Supplement: Supplementary file 1 [file Table_1.XLSX]

## Sheet: Data Base
Case ID	a	Age	PA1_Month_Year	PA1_Frequency	PA1_Days_Week	PA1_Min_Day	PA1_Min_Week	PA1_Type_Day	PA1_Team	PA1_Competitive	PA1_Coach	PA1_League	PA1_Federation	PAs_Total_Num	PAs_Total_Min_Week	PNS_com1	PNS_aut1	PNS_rel1	PNS_com2	PNS_aut2	PNS_rel2	PNS_com3	PNS_aut3	PNS_com4	PNS_rel3	PNS_com5	PNS_aut4	PNS_rel4	PNS_com6	PNS_aut5	PNS_rel5	PNS_aut6	PNS_rel6	MOT_Fitness1	MOT_Enjoyment1	MOT_Competence1	MOT_Competence2	MOT_Appearance1	MOT_Social1	MOT_Enjoyment2	MOT_Competence3	MOT_Competence4	MOT_Appearance2	MOT_Enjoyment3	MOT_Competence5	MOT_Fitness2	MOT_Competence6	MOT_Social2	MOT_Fitness3
1	2	19	8	6	1	45	45	1	0	0	0	0	0	1	45	6	6	1	5	6	5	5	6	4	5	5	6	5	6	6	4	6	5	6	6	5	5	4	5	7	6	5	5	7	6	7	6	5	7
2	2	18	8	6	1	60	60	1	0	0	0	0	0	1	60	5	3	1	4	3	4	4	3	4	1	4	3	3	4	4	2	4	3	7	6	4	5	6	4	5	5	4	6	6	6	6	6	4	5
3	2	18	10	6	2	30	60	1	0	0	0	0	0	1	60	6	6	4	6	6	5	6	1	6	1	6	6	4	6	6	3	6	6	5	6	6	6	6	7	7	5	7	3	7	5	6	7	3	6
4	2	20	9	6	1	60	60	1	0	0	0	0	0	2	60	4	5	4	4	6	3	5	5	5	4	4	5	5	5	5	5	6	5	7	5	3	5	6	4	6	6	5	6	5	6	6	4	3	6
5			12	6	1	90	90	2	0	0	0	0	0	2	90	5	6	1	6	5	1	6	6	6	4	6	6	5	5	5	4	5	4	7	6	6	6	7	4	7	7	7	6	6	7	7	7	5	7
6	1	20	12	6	2	60	120	3	0	0	0	0	0	1	120	4	6	1	5	6	5	6	6	6	6	6	6	5	6	5	5	5	4	7	7	7	6	7	7	7	6	7	7	7	7	7	7	7	7
7	1	18	10	6	3	45	135	1	0	0	0	0	0	1	135	5	5	1	4	5	1	4	4	4	1	4	4	1	5	5	1	6	1	6	7	6	1	3	1	7	2	5	4	7	6	6	6	1	6
8	2	25	12	6	3	30	90	1	0	0	0	0	0	1	90	4	6	1	2	5	1	2	5	2	1	2	2	1	5	5	1	4	1	7	2	2	2	7	1	2	6	2	6	3	2	5	5	1	5
9	1	20	9	6	2	45	90	2	0	0	0	0	0	1	90	4	5	1	3	5	2	3	5	4	1	3	5	1	4	5	1	5	1	7	7	5	5	1	1	7	5	4	4	6	4	5	5	1	7
10	2	19	12	6	6	15	90	3	0	0	0	0	0	2	90	6	6	1	4	6	1	5	6	6	1	4	6	1	5	6	1	6	1	5	7	7	5	4	1	7	4	4	4	7	7	7	7	1	4
11	2	19	12	6	2	60	120	3	0	0	0	0	0	1	120	5	5	1	5	5	1	6	5	5	4	5	5	5	5	6	2	6	5	7	6	5	2	7	1	7	5	4	4	7	7	7	5	1	7
12	2	19	12	6	7	15	105	3	0	0	0	0	0	1	105	5	5	4	3	4	5	5	3	4	3	4	3	3	4	3	3	3	3	7	6	4	5	5	3	6	4	4	5	7	6	7	5	3	5
13	1	20	12	6	3	45	135	4	0	0	0	0	0	1	135	5	6	1	6	6	2	5	6	5	4	5	6	6	5	5	5	6	5	4	7	4	4	3	4	7	4	4	2	7	4	3	4	3	5
14	2	18	9	6	3	45	135	4	0	0	0	0	0	1	135	5	5	4	1	5	4	4	4	2	2	2	6	2	3	5	3	5	4	4	5	2	2	4	5	4	5	3	2	5	5	4	4	3	4
15	1	19	11	6	2	90	180	1	0	0	0	0	0	1	180	5	5	4	5	5	4	4	4	5	4	5	5	5	4	5	4	5	4	7	6	6	6	7	5	6	6	7	7	4	5	7	7	6	6
16	1	19	5	6	5	30	150	1	0	0	0	0	0	1	150	4	5	4	4	5	3	5	6	6	6	4	6	6	6	6	6	6	6	7	5	7	7	7	5	7	7	7	7	7	7	7	7	7	4
17	1	19	7	6	4	45	180	1	0	0	0	0	0	1	180	5	6	1	5	6	2	4	5	4	5	5	5	5	5	6	5	6	5	6	7	5	6	5	5	6	6	6	6	6	6	6	6	6	6
18	2	23	12	6	4	45	180	1	0	0	0	0	0	1	180	6	6	6	6	6	2	5	6	6	6	6	6	6	6	6	6	6	6	7	5	2	2	7	7	7	7	5	2	2	2	7	2	6	7
19	2	18	12	6	2	90	180	1	0	0	0	0	0	1	180	5	4	1	5	5	2	6	5	5	3	5	5	5	5	5	6	6	6	7	3	6	7	7	5	5	6	6	7	7	7	7	6	5	7
20	2	18	10	6	3	60	180	1	0	0	0	0	0	1	180	4	5	3	4	6	1	5	6	6	1	5	6	1	5	5	1	6	1	7	4	5	4	6	1	5	6	5	6	5	5	7	5	1	6
21	2	19	12	6	2	90	180	3	0	0	0	0	0	1	180	6	4	2	2	6	3	5	6	4	6	4	4	2	3	6	5	6	6	7	5	7	7	7	3	7	7	5	7	7	7	7	7	2	7
22	1	20	12	6	7	30	210	4	0	0	0	0	0	1	210	4	6	1	1	6	1	6	6	6	1	6	6	1	6	6	1	6	1	7	7	1	3	6	2	7	2	3	6	6	6	3	2	3	6
23	2	19	12	6	2	105	210	1	0	0	0	0	0	1	210	2	4	3	5	2	3	4	2	5	3	4	2	4	3	5	2	3	4	2	4	3	5	3	4	6	2	4	3	5	4	6	3	4	3
24	2	19	2	6	2	75	150	1	0	0	0	0	0	1	150	5	5	3	4	5	3	4	4	4	4	4	3	4	4	5	5	3	5	7	4	6	6	3	6	6	6	6	3	5	6	6	6	4	6
25	1	22	12	6	2	90	180	2	0	0	0	0	0	1	180	5	5	1	4	6	4	5	6	5	4	5	5	5	4	5	5	6	5	6	4	6	6	5	4	7	7	5	4	7	6	7	6	7	7
26	2	19	12	6	3	75	225	1	0	0	0	0	0	1	225	6	6	1	5	6	1	6	6	6	1	6	6	6	6	6	6	6	6	7	6	7	6	7	7	7	6	7	7	7	7	7	7	7	7
27	2	20	9	6	3	75	225	1	0	0	0	0	0	1	225	6	5	6	5	5	5	4	5	5	6	5	6	5	6	6	6	5	6	7	5	5	7	5	6	6	7	6	7	6	6	7	5	7	7
28	1	18	10	6	5	45	225	1	0	0	0	0	0	1	225	6	6	1	6	6	1	6	1	6	1	6	6	2	4	4	5	3	3	7	6	6	6	6	1	7	7	7	7	7	7	7	7	1	7
29	2	19	12	6	3	90	270	1	0	0	0	0	0	1	270	5	5	5	6	6	3	6	6	6	5	6	6	5	6	6	5	5	6	7	7	7	6	7	5	7	7	6	7	7	6	6	7	6	5
30	2	20	12	6	4	60	240	1	0	0	0	0	0	6	240	6	6	2	5	4	5	4	6	5	4	4	6	5	4	6	6	6	4	7	5	7	7	7	4	7	7	7	7	7	7	7	7	5	7
31			4	6	4	60	240	3	0	0	0	0	0		240	4	4	3	2	4	2	4	4	4	2	4	4	4	5	5	5	5	5	7	7	7	7	7	3	7	7	7	7	7	7	7	7	7	7
32	1	21	12	6	3	75	225	3	0	0	0	0	0	1	225	5	5	5	4	6	5	4	6	4	4	4	6	3	5	6	6	6	6	6	6	6	7	6	6	6	7	4	7	7	7	7	5	7	6
33	1	19	12	6	2	120	240	1	0	0	0	0	0	7	240	5	5	1	3	6	4	4	5	4	2	4	4	4	4	5	5	6	5	7	3	5	7	7	5	5	7	7	7	6	7	7	5	1	7
34	2	21	12	6	3	90	270	1	0	0	0	0	0	1	270	4	4	2	2	6	4	5	6	6	4	5	6	5	3	6	4	6	4	7	6	5	5	6	1	7	7	5	7	7	3	7	7	2	6
35	1	21	12	6	3	90	270	2	0	0	0	0	0	1	270	5	4	3	4	4	3	4	4	4	3	3	4	3	4	4	4	4	4	7	7	7	7	7	1	7	7	7	7	7	7	7	7	1	7
36	2	21	12	6	4	60	240	3	0	0	0	0	0	1	240	6	6	1	6	6	1	6	6	6	1	6	6	1	6	6	6	6	6	7	7	7	7	7	1	7	7	7	7	7	7	7	7	1	7
37			12	6	3	90	270	3	0	0	0	0	0	1	270	6	6	1	5	5	5	5	5	5	5	5	5	4	5	4	5	4	4	7	6	4	5	7	1	7	1	4	7	7	7	7	7	4	7
38	1	23	11	6	4	60	240	3	0	0	0	0	0	1	240	5	6	5	5	5	3	5	6	5	5	5	6	5	5	5	4	6	5	6	5	5	5	6	5	5	5	5	6	5	6	5	5	5	5
39	1	19	12	6	3	75	225	3	0	0	0	0	0	1	225	5	3	1	4	6	4	6	6	6	4	6	5	5	6	6	6	6	6	7	6	7	6	7	1	5	5	6	6	5	5	7	5	6	5
40	2	19	8	6	4	60	240	3	0	0	0	0	0	1	240	4	5	2	3	5	5	3	5	5	2	3	5	5	5	5	4	5	6	7	4	6	4	7	3	4	4	5	7	4	5	5	5	4	7
41	1	21	12	6	3	45	135	3	0	0	0	0	0	2	270	3	5	4	4	4	3	4	4	3	4	4	3	3	4	3	3	4	3	5	2	3	3	5	1	3	3	2	4	4	3	5	3	1	3
42	1	20	10	6	2	120	240	1	0	0	0	0	0	1	240	4	5	2	4	4	4	4	3	4	4	4	4	4	4	4	4	4	4	7	7	5	5	5	5	5	5	5	5	5	5	5	3	6	6
43	2	18	12	6	5	60	300	1	0	0	0	0	0	1	300	5	6	1	5	6	1	5	6	5	1	5	6	1	5	6	1	6	6	7	7	7	7	6	4	7	6	6	6	7	7	7	7	4	7
44	2	26	4	6	4	45	180	1	0	0	0	0	0	2	360	6	6	1	5	6	4	6	6	6	1	6	6	1	6	6	2	6	5	5	7	4	5	7	4	7	5	5	5	7	7	7	6	4	7
45	1	20	12	6	3	105	315	3	0	0	0	0	0	1	315	6	6	6	6	4	5	5	3	4	4	4	5	4	4	5	4	5	5	7	5	7	7	7	6	6	7	7	7	6	7	7	7	7	7
46	2	18	12	6	4	90	360	3	0	0	0	0	0	1	360	6	5	5	6	6	5	6	5	6	4	6	5	4	6	6	4	6	5	7	5	6	5	7	4	6	6	6	7	6	7	6	7	4	6
47	1	19	12	6	3	105	315	1	0	0	0	0	0	1	315	6	5	1	4	6	1	5	6	6	3	4	6	6	6	6	3	6	6	7	5	5	7	7	2	7	7	6	7	7	1	7	7	5	4
48	2	19	12	6	4	75	300	1	0	0	0	0	0	3	300	5	5	1	4	5	1	5	5	5	1	4	5	4	5	6	2	5	2	7	6	7	7	7	1	6	6	6	7	7	7	7	7	1	7
49	1	21	9	6	3	90	270	1	0	0	0	0	0	2	360	5	3	1	4	5	1	4	5	4	1	4	3	1	5	6	1	6	1	7	5	5	7	7	1	5	5	5	7	6	6	7	6	1	7
50	2	27	12	6	3	105	315	3	0	0	0	0	0	2	315	6	6	1	5	6	1	6	6	6	5	6	6	5	6	6	5	6	6	7	6	5	7	7	2	6	7	6	7	7	7	7	6	3	6
51	2	60	12	6	3	60	180	3	0	0	0	0	0	3	330	6	2	1	3	6	4	3	5	4	4	4	6	4	6	4	3	2	5	7	6	7	7	7	3	7	7	7	6	7	7	7	5	5	7
52	1	23	10	6	4	90	360	3	0	0	0	0	0	1	360	5	3	2	4	4	2	5	5	5	2	5	5	3	4	4	4	6	3	6	4	4	5	6	2	4	6	5	6	4	5	6	5	2	6
53	2	18	12	6	3	60	180	4	0	0	0	0	0	2	360	5	6	1	5	5	3	4	6	5	1	4	6	1	4	6	1	6	1	7	5	5	7	2	1	7	7	6	7	6	5	6	5	1	5
54	1	19	12	6	5	75	375	1	0	0	0	0	0	1	375	6	6	4	3	6	3	5	6	4	6	4	6	6	5	6	6	6	6	7	7	7	6	7	6	7	6	6	7	7	6	6	6	6	4
55	1	21	10	6	5	75	375	1	0	0	0	0	0	1	375	4	5	1	4	4	1	4	6	4	1	4	5	1	4	5	1	6	1	6	5	3	2	4	1	6	3	3	3	6	6	6	2	1	6
56	1	28	12	6	5	90	450	1	0	0	0	0	0	1	450	5	4	1	5	6	1	5	6	5	3	5	6	3	5	5	3	6	3	7	7	7	7	7	5	7	7	7	7	7	6	7	7	4	7
57	1	24	12	6	4	120	480	3	0	0	0	0	0	3	480	6	4	5	6	6	4	6	6	6	6	6	6	6	6	6	5	6	6	7	6	7	6	7	4	7	7	7	7	7	7	7	7	4	6
58	2	18	11	6	2	60	120	3	0	0	0	0	0	4	495	6	6	5	4	6	5	5	6	6	5	6	5	4	6	6	5	5	5	7	7	7	6	7	5	7	7	6	7	7	7	6	6	5	7
59	1	21	12	6	5	90	450	3	0	0	0	0	0	1	450	6	6	1	5	6	1	5	6	6	5	6	5	4	6	5	4	6	5	7	5	7	7	7	1	4	5	7	7	6	7	7	7	7	7
60	1	35	7	6	4	75	300	3	0	0	0	0	0	2	450	4	6	1	5	6	2	5	6	5	4	5	5	5	5	5	5	5	6	7	6	6	5	7	2	6	6	6	6	7	6	7	6	2	7
61	1	24	12	6	4	120	480	3	0	0	0	0	0	1	480	6	6	1	4	6	1	5	6	5	1	5	6	5	5	6	5	6	5	7	3	7	4	7	2	5	1	7	5	6	2	7	6	2	7
62	2	18	12	6	4	120	480	1	0	0	0	0	0	1	480	5	4	2	6	6	4	5	6	5	6	6	6	6	6	6	6	4	6	6	5	4	6	4	4	7	5	5	5	7	5	7	5	6	7
63	1	20	12	6	5	120	600	3	0	0	0	0	0	1	600	6	4	6	6	6	4	6	6	6	4	6	6	4	6	6	6	6	6	7	7	7	7	7	5	7	7	7	7	7	5	7	7	5	7
64	1	19	12	6	5	120	600	3	0	0	0	0	0	1	600	6	6	1	5	6	4	6	6	6	6	6	5	6	6	6	6	4	5	7	6	5	7	7	4	7	7	5	7	7	7	7	6	6	7
65	1	18	12	6	5	120	600	1	0	0	0	0	0	2	660	6	6	1	6	6	1	6	6	6	1	6	6	1	6	6	1	6	1	7	6	5	5	3	1	6	5	5	3	6	5	5	3	1	6
66	1	19	12	6	5	120	600	4	0	0	0	0	0	1	600	4	5	1	4	6	6	5	5	4	6	4	4	5	5	4	2	5	4	7	5	5	3	3	4	5	3	3	3	2	2	6	5	3	2
67	2	21	12	6	7	90	630	4	0	0	0	0	0	1	630	6	6	1	5	5	1	6	6	6	5	5	5	3	5	6	6	6	6	5	7	4	4	5	7	7	7	5	4	7	6	7	5	6	4
68	1	20	12	6	4	105	420	3	0	0	0	0	0	2	735	5	4	1	5	6	5	5	6	5	4	5	5	4	6	5	6	5	5	7	5	6	6	7	7	7	7	7	5	6	5	7	6	6	7
69	1	23	12	6	5	90	450	3	0	0	0	0	0	4	675	4	5	3	4	5	4	4	6	4	5	4	4	5	4	5	5	5	5	6	5	3	3	5	5	5	3	3	3	5	5	5	3	5	6
70	2	20	4	6	4	390	1560	1	0	0	0	0	0	1	1560	4	4	2	4	3	4	3	6	3	5	6	6	2	5	4	5	5	6	7	7	5	6	5	5	4	4	7	5	5	5	5	5	5	5
71	2	20	12	6	4	90	360	4	0	0	0	0	0	4	1140	5	4	1	6	6	1	4	6	4	5	4	6	4	5	6	3	6	4	4	7	4	7	6	5	7	7	4	7	7	7	7	7	4	5
72	2	19	12	6	6	105	630	1	0	0	0	0	0	3	750	5	6	1	4	6	4	5	6	4	1	4	6	1	4	6	6	6	6	7	7	7	7	6	1	7	7	5	6	7	7	7	7	1	7
73	2	21	10	6	2	60	120	2	0	0	0	0	0	1	120	5	4	4	3	2	4	4	4	5	4	3	4	5	4	5	4	6	6	7	6	5	7	6	6	7	7	5	5	7	7	7	6	5	6
74	1	19	10	6	2	60	120	1	0	0	0	0	0	1	120	5	2	5	2	6	2	4	6	4	1	2	2	4	5	6	5	6	6	6	4	1	2	4	1	5	2	2	6	6	3	5	5	1	1
75	2	24	12	6	1	75	75	2	0	0	0	0	0	2	75	2	5	1	6	6	1	6	6	6	1	6	6	1	3	6	1	6	5	7	6	5	7	7	1	7	7	7	1	7	7	7	7	1	7
76	1	22	12	6	3	45	135	4	0	0	0	0	0	2	135	4	4	1	2	4	5	4	4	4	3	4	4	4	4	5	5	4	5	7	1	5	4	7	6	2	2	6	7	4	7	7	7	1	7
77	2	18	4	6	2	90	180	1	0	0	0	0	0	1	180	4	4	2	4	4	4	4	4	4	4	4	4	3	4	4	4	6	5	7	4	7	7	7	5	7	5	5	7	7	7	7	7	6	7
78	2	19	6	6	3	60	180	1	0	0	0	0	0	1	180	4	3	3	3	4	3	3	4	4	3	2	4	3	5	6	1	4	4	7	1	1	3	7	3	1	3	1	7	2	2	4	2	2	5
79	2	20	10	6	3	90	270	1	0	0	0	0	0	1	270	6	6	2	4	5	6	3	6	6	4	4	4	4	4	6	2	6	5	7	4	4	5	7	4	5	5	5	6	7	5	5	4	3	6
80	2	20	10	6	3	75	225	1	0	0	0	0	0	1	225	5	6	1	4	6	6	6	6	6	4	6	6	4	6	6	5	6	6	7	7	7	7	6	3	7	7	7	7	7	6	6	7	5	6
81	2	21	12	6	4	60	240	1	0	0	0	0	0	1	240	6	4	1	3	6	1	6	6	5	1	5	1	1	6	6	2	6	2	7	7	4	7	7	1	7	7	7	7	7	7	7	4	1	6
82	2	20	12	6	4	60	240	3	0	0	0	0	0	1	240	6	6	1	5	6	1	5	3	4	1	1	4	4	6	6	6	6	6	7	7	4	4	4	1	7	7	4	7	7	7	7	7	7	5
83	2	20	12	6	6	45	270	3	0	0	0	0	0	2	270	5	6	1	4	5	2	5	3	5	1	5	4	1	5	5	2	4	5	7	4	4	6	7	3	7	6	4	7	7	5	7	4	2	7
84	1	24	12	6	3	75	225	4	0	0	0	0	0	1	225	4	5	1	4	4	1	4	3	4	1	4	4	1	5	4	1	4	1	6	3	4	5	6	1	4	5	4	4	1	5	5	4	1	5
85	1	21	10	6	4	60	240	1	0	0	0	0	0	1	240	4	4	4	3	3	6	3	5	4	4	5	3	4	6	4	3	5	4	4	3	3	6	5	3	5	4	5	4	5	4	5	4	6	5
86	1	18	12	6	3	120	360	2	0	0	0	0	0	1	360	5	5	4	4	5	4	5	5	5	3	5	5	5	5	6	5	5	5	7	6	3	7	7	5	7	7	6	7	7	5	7	4	5	3
87	1	21	10	6	2	90	180	1	0	0	0	0	0	2	300	4	3	2	4	4	4	4	4	5	5	4	4	4	4	4	4	4	5	7	2	3	5	7	5	2	4	4	7	5	5	5	4	2	5
88	1	18	6	6	4	75	300	1	0	0	0	0	0	1	300	4	5	1	4	4	1	5	5	5	1	5	4	1	5	6	1	6	5	6	5	5	6	6	1	5	6	5	5	5	5	5	5	5	5
89	2	19	9	6	4	75	300	3	0	0	0	0	0	1	300	6	4	1	4	5	4	4	6	4	3	4	5	3	4	6	3	6	4	7	5	4	4	6	1	4	4	4	6	5	5	2	3	1	7
90	2	19	9	6	4	120	480	1	0	0	0	0	0	1	480	6	5	1	4	6	4	5	6	6	1	5	6	6	6	6	5	6	6	7	7	7	7	1	1	7	7	7	7	7	1	7	7	4	7
91	2	20	3	6	2	60	120	1	0	1	0	0	0	1	120	5	4	4	4	5	3	4	5	5	4	5	5	5	5	5	5	4	5	5	4	5	5	6	4	5	6	6	6	6	6	7	6	5	6
92	1	25	12	6	1	90	90	4	0	1	0	0	0	1	90	5	6	6	5	6	1	5	6	6	5	5	5	5	6	6	6	6	6	7	6	6	7	7	6	7	7	6	7	7	7	5	7	5	7
93			12	6	2	60	120	1	0	1	0	0	0	3	120	6	3	1	4	6	1	5	6	5	3	5	6	1	5	6	1	6	1	7	7	6	7	5	1	7	7	6	3	7	7	7	7	1	7
94	2	19	8	6	2	60	120	1	0	1	0	0	0	1	120	5	5	1	5	5	2	5	3	5	5	5	5	5	5	5	5	5	5	5	4	5	3	5	5	5	5	5	3	5	3	5	5	3	5
95	1	18	12	6	2	90	180	2	0	1	0	0	0	1	180	4	4	1	3	3	3	4	6	4	1	3	6	4	5	6	4	6	3	3	7	5	3	5	1	7	4	5	4	6	5	5	5	1	6
96	1	22	10	6	3	90	270	1	0	1	0	0	0	3	270	6	5	1	5	5	2	5	5	5	3	5	5	3	5	5	3	5	5	7	5	7	7	7	4	5	7	7	7	6	7	7	7	3	7
97	2	23	12	6	4	75	300	1	0	1	0	0	0	1	300	4	3	1	4	5	3	5	6	5	1	4	4	4	5	6	4	6	4	7	5	7	6	7	4	4	6	7	6	6	7	7	7	4	7
98			12	6	5	90	450	3	0	1	0	0	0	2	450	6	5	4	3	3	3	3	4	4	3	3	5	3	4	2	2	5	4	7	7	7	7	7	7	7	7	7	7	7	7	6	6	7	6
99	1	18	12	6	4	135	540	1	0	1	0	0	0	1	540	6	1	1	6	6	1	6	6	6	6	6	6	6	6	6	6	6	6	7	7	7	7	1	1	7	7	7	7	7	7	7	7	7	7
100	1	20	10	6	3	180	540	2	0	1	0	0	0	4	540	4	5	5	6	6	6	5	6	6	6	6	6	6	6	6	6	6	6	4	7	7	7	5	7	7	7	7	7	7	7	7	7	7	7
101	1	22	12	6	5	120	600	1	0	1	0	0	0	1	600	6	6	1	6	6	1	6	6	6	5	6	6	5	6	6	6	6	6	1	7	7	7	1	1	7	7	7	4	7	7	7	7	4	4
102	2	23	9	6	4	105	420	1	0	1	0	0	0	2	840	6	5	1	5	5	1	5	5	5	1	5	5	1	5	1	1	6	1	7	7	1	5	7	1	7	6	4	7	7	7	7	6	1	6
103	1	21	12	6	2	45	90	1	0	1	0	0	0	2	330	6	6	1	5	5	2	5	6	6	6	6	6	6	5	6	6	4	6	7	6	5	7	4	1	5	7	5	5	5	1	7	6	1	5
104	1	20	9	6	5	120	600	3	0	1	0	0	0	1	600	6	1	1	6	1	1	6	2	6	1	6	2	1	6	2	1	2	3	7	4	4	7	3	4	4	7	4	3	7	7	7	7	4	7
105	2	20	12	6	1	45	45	1	1	0	0	0	0	1	45	4	4	4	4	4	1	4	4	4	4	4	4	4	4	4	4	4	4	7	7	7	7	7	1	6	7	5	7	7	7	5	5	4	5
106	2	19	9	6	1	60	60	1	1	0	0	0	0	1	60	4	6	4	5	6	5	4	5	4	4	4	5	4	5	6	5	5	4	2	6	6	6	6	4	6	6	6	3	6	6	6	6	6	5
107	1	25	9	6	2	30	60	4	1	0	0	0	0	1	60	6	6	1	6	6	2	6	6	5	5	6	6	5	6	6	6	6	6	5	6	3	6	3	7	6	6	6	3	5	6	7	5	5	7
108			12	6	3	45	135	1	1	0	0	0	0	3	135	6	6	6	5	6	5	5	6	5	5	5	5	5	5	6	5	5	5	6	7	6	6	3	3	7	6	6	5	7	6	7	6	7	5
109	1	40	9	6	3	45	135	2	1	0	0	0	0	1	135	6	6	1	5	5	5	6	6	6	5	6	5	5	5	5	5	4	5	5	5	5	3	7	3	5	3	3	6	6	5	7	7	6	5
110	2	18	8	6	1	120	120	1	1	0	0	0	0	1	120	4	5	2	2	4	4	1	5	1	1	1	5	1	2	5	3	4	2	7	5	1	1	5	1	4	1	1	1	4	1	5	1	3	5
111	1	21	10	6	2	75	150	1	1	0	0	0	0	1	150	5	4	2	5	5	4	4	3	4	5	4	5	4	4	4	4	4	3	6	3	5	4	6	4	5	5	5	5	6	5	6	5	5	6
112	2	20	10	6	2	60	120	4	1	0	0	0	0	2	240	5	5	5	4	6	4	5	5	4	5	3	6	6	4	5	5	4	6	6	4	5	3	6	4	5	4	4	3	4	5	5	4	3	5
113	1	20	12	6	2	150	300	2	1	0	0	0	0	1	300	5	6	1	6	6	6	6	6	6	6	5	6	6	6	6	6	5	6	7	7	7	7	5	7	7	7	7	4	7	7	7	7	7	5
114	2	20	12	6	6	60	360	3	1	0	0	0	0	3	360	6	6	2	5	5	4	6	6	5	5	6	6	5	6	5	4	4	5	6	7	5	7	5	6	7	7	6	5	7	7	7	6	5	7
115	1	20	12	6	2	90	180	2	1	0	0	0	0	2	450	5	6	4	5	6	5	5	6	5	5	4	6	4	4	6	6	6	6	7	6	7	6	1	7	7	6	7	7	7	7	7	7	5	5
116	1	18	3	6	2	240	480	4	1	0	0	0	0	1	480	6	6	5	6	6	6	6	6	6	5	6	6	5	6	6	6	4	6	5	7	7	6	6	7	7	7	7	5	7	7	7	7	7	5
117	1	21	12	6	4	60	240	3	1	0	0	0	0	2	555	5	5	4	5	6	5	6	6	4	5	4	6	5	5	6	5	6	5	6	6	6	5	5	6	6	5	6	6	6	7	4	7	6	6
118	1	63	12	6	3	180	540	3	1	0	0	0	0	4	690	6	6	5	5	5	5	5	6	5	6	4	5	6	6	6	6	6	5	7	7	4	4	4	6	6	5	4	1	7	6	4	5	7	2
119	1	18	12	6	1	420	420	2	1	0	0	0	0	2	780	5	6	6	6	6	5	6	6	5	6	6	6	6	5	6	6	6	6	7	7	7	6	6	7	7	7	7	7	7	7	7	7	7	7
120	1	38	3	6	3	120	360	3	1	0	0	0	0	2	1080	5	5	2	5	5	2	5	5	5	5	5	6	5	6	6	6	5	5	6	6	6	6	6	6	6	6	6	6	6	6	6	6	6	6
121	2	20	7	6	3	60	180	3	1	0	0	0	0	1	180	5	6	1	5	6	6	5	6	5	6	5	6	6	6	6	6	6	6	7	4	7	4	7	1	7	4	7	7	7	4	4	6	3	7
122	2	19	12	6	4	60	240	3	1	0	0	0	0	1	240	6	6	6	5	6	5	5	6	5	5	6	6	5	5	6	6	6	5	5	7	7	7	6	6	7	7	5	6	7	7	7	7	7	7
123	1	20	3	6	1	60	60	1	1	1	0	0	0	1	60	4	5	2	4	4	4	4	4	4	4	4	4	5	4	4	5	3	6	3	7	6	4	2	7	7	4	4	1	7	4	3	4	6	3
124	2	21	12	6	1	75	75	1	1	1	0	0	0	1	75	4	5	1	4	6	1	4	6	5	5	4	5	1	5	6	6	6	6	6	7	5	4	5	6	7	6	5	4	7	7	7	5	7	5
125	1	20	12	6	3	90	270	1	1	1	0	0	0	1	270	4	2	3	5	4	4	5	4	5	4	6	3	4	4	4	4	6	6	7	7	6	7	7	4	5	7	6	6	6	7	7	7	7	7
126	1	21	8	6	3	120	360	1	1	1	0	0	0	1	360	6	5	1	5	4	1	4	5	4	4	4	5	1	6	5	1	6	5	7	4	3	3	6	4	5	6	4	6	7	4	5	3	6	4
127			12	6	5	105	525	3	1	1	0	0	0		525	6	6	2	6	6	2	6	6	6	5	6	6	6	6	6	6	3	6	7	6	7	7	6	6	7	7	7	7	7	7	7	7	6	6
128	1	19	10	6	4	45	180	3	1	1	0	0	0	4	660	6	5	3	5	5	4	5	5	5	4	5	4	4	5	5	5	5	5	7	4	5	5	7	5	5	5	5	7	6	7	4	6	5	6
129	1	18	12	6	2	135	270	3	1	1	0	0	0	2	675	5	6	6	5	4	5	5	4	5	5	5	5	5	5	5	5	5	6	6	7	5	6	5	7	7	7	5	5	7	7	7	5	7	5
130	2	21	12	6	3	45	135	1	1	1	0	0	0	1	135	6	6	4	6	6	5	6	6	6	5	5	6	5	5	5	5	6	5	7	5	7	4	5	4	6	5	6	1	6	6	6	6	3	7
131	2	18	12	6	1	60	60	1	0	0	1	0	0	1	60	6	5	3	1	1	1	2	1	5	1	3	1	1	5	1	1	1	2	6	4	1	3	1	1	3	7	1	5	3	2	1	1	1	5
132	2	21	1	6	2	60	120	1	0	0	1	0	0	1	120	6	2	1	6	6	1	6	1	6	1	6	4	1	6	4	3	1	6	7	7	7	7	7	4	7	7	7	7	7	7	7	7	7	7
133	2	21	12	6	2	60	120	4	0	0	1	0	0	1	120	6	5	6	5	5	2	6	6	6	6	6	6	6	6	6	6	4	6	7	7	7	5	6	5	6	4	6	5	6	6	6	6	6	6
134	2	19	9	6	2	60	120	1	0	0	1	0	0	3	120	6	6	3	4	2	1	6	4	5	5	5	4	5	5	5	5	3	4	7	7	5	7	7	4	6	7	6	7	7	7	7	7	4	4
135	2	18	9	6	2	60	120	1	0	0	1	0	0	1	120	5	4	1	4	4	4	4	2	4	4	4	1	5	5	2	5	1	4	6	5	3	3	5	7	6	4	5	4	6	5	7	4	2	7
136	2	18	9	6	2	45	90	1	0	0	1	0	0	2	105	3	4	1	2	4	1	1	4	1	1	1	4	1	1	4	1	4	1	6	5	2	5	3	2	5	5	3	3	4	4	5	3	1	6
137	2	18	10	6	2	60	120	1	0	0	1	0	0	1	120	5	6	3	3	5	2	4	6	5	2	5	5	4	6	6	5	6	5	6	6	2	3	1	1	6	5	1	4	6	5	5	2	3	5
138	2	19	9	6	1	120	120	1	0	0	1	0	0	1	120	5	4	5	4	5	2	3	3	5	3	4	5	5	6	4	5	4	5	6	6	6	6	2	2	6	6	6	4	7	4	7	6	5	3
139	2	19	8	6	2	105	210	1	0	0	1	0	0	1	210	6	5	4	3	4	4	5	5	5	4	5	4	4	5	6	4	5	4	6	7	7	7	6	5	7	7	7	5	7	7	7	7	4	7
140	2	19	12	6	2	75	150	1	0	0	1	0	0	1	150	4	5	1	3	5	3	3	2	3	2	3	3	3	5	3	2	2	2	6	6	6	5	6	6	6	6	7	7	6	7	7	7	7	7
141	2	20	6	6	3	60	180	3	0	0	1	0	0	1	180	3	4	3	2	3	1	3	2	3	3	3	4	3	3	2	3	3	4	6	7	7	7	6	2	7	7	7	6	7	6	7	7	5	7
142	2	25	12	6	3	60	180	3	0	0	1	0	0	1	180	5	3	1	5	5	3	6	6	6	2	6	5	4	6	6	5	6	6	7	7	7	7	6	5	7	7	7	7	7	5	7	7	5	7
143	2	22	12	6	3	90	270	1	0	0	1	0	0	1	270	6	6	3	6	6	5	5	6	5	3	5	6	6	4	6	6	6	6	7	4	5	7	7	6	4	6	6	7	7	7	7	5	6	7
144	1	20	12	6	3	90	270	3	0	0	1	0	0	1	270	6	5	4	5	5	4	6	3	5	5	5	5	5	6	4	4	4	5	7	7	7	7	7	7	7	7	6	7	7	7	7	7	7	6
145	2	18	12	6	4	60	240	3	0	0	1	0	0	1	240	5	5	4	3	5	5	2	5	3	1	2	5	4	3	4	3	4	5	7	4	3	3	7	5	5	3	3	7	5	3	7	3	3	6
146	2	19	9	6	3	45	135	1	0	0	1	0	0	3	345	5	4	1	3	4	5	3	5	4	4	4	4	4	4	4	5	3	5	7	7	7	7	6	6	7	6	4	1	7	4	7	4	5	6
147	2	18	10	6	3	120	360	3	0	0	1	0	0	1	360	6	6	5	6	6	5	6	6	6	5	6	6	5	6	6	5	6	5	7	7	6	7	7	6	7	7	7	7	7	7	6	7	4	7
148	2	19	10	6	2	90	180	1	0	0	1	0	0	2	360	5	5	3	5	5	2	4	4	4	4	4	4	4	4	4	4	1	6	7	7	3	3	7	6	7	4	2	7	7	7	4	3	2	2
149	1	18	10	6	3	60	180	1	0	0	1	0	0	2	360	5	5	5	4	3	3	4	3	4	4	4	4	3	4	3	4	2	4	5	6	3	6	2	3	6	6	3	2	5	5	4	3	4	4
150	1	18	8	6	3	90	270	1	0	0	1	0	0	2	420	5	5	5	6	2	4	5	1	5	5	5	2	5	5	1	5	1	5	7	5	4	6	7	3	5	5	3	7	7	7	7	7	7	7
151	2	19	10	6	3	75	225	4	0	0	1	0	0	2	405	5	4	4	4	5	4	4	6	5	4	5	6	4	5	6	5	6	6	7	4	5	7	1	4	5	7	5	2	5	5	7	5	6	7
152	2	21	10	6	3	180	540	1	0	0	1	0	0	1	540	5	5	2	3	5	5	4	5	5	5	5	5	5	4	5	4	5	5	6	7	6	7	6	5	7	7	5	4	7	7	7	6	6	5
153	1	21	11	6	2	60	120	1	0	0	1	0	0	2	540	5	4	1	5	4	5	5	3	5	6	5	4	5	4	5	5	3	6	7	5	5	7	7	4	5	7	6	7	5	5	6	6	3	3
154	2	21	12	6	5	120	600	3	0	0	1	0	0	8	2940	6	6	1	6	6	1	6	6	6	6	6	4	3	6	6	6	6	6	7	7	7	7	7	7	7	7	7	7	7	7	7	7	6	6
155	2	20	3	6	3	45	135	3	0	0	1	0	0	1	135	4	6	1	4	5	1	4	5	4	1	4	4	4	5	4	6	6	4	7	5	6	3	7	4	7	6	3	7	7	7	6	5	7	7
156	2	53	11	6	3	45	135	1	0	0	1	0	0	2	135	5	2	1	5	3	5	5	3	4	4	4	3	3	4	3	4	3	4	7	1	1	2	7	1	2	2	2	7	4	2	7	3	1	7
157	2	18	12	6	2	60	120	4	0	0	1	0	0	2	165	3	4	1	4	5	6	5	3	5	5	5	4	5	6	6	6	4	5	7	7	5	6	7	1	7	7	3	7	4	6	5	4	3	7
158	2	18	10	6	2	120	240	1	0	0	1	0	0	1	240	5	4	3	4	4	4	4	4	4	4	4	4	5	5	5	5	4	6	7	4	4	5	7	6	6	6	4	5	4	6	5	5	7	6
159	1	21	12	6	3	90	270	3	0	0	1	0	0	1	270	5	3	1	4	6	5	4	4	4	4	4	6	4	5	5	5	4	5	7	5	5	6	7	5	7	7	7	7	6	7	6	6	6	7
160			7	6	3	75	225	3	0	0	1	0	0	2	225	6	3	1	5	4	5	6	4	6	4	6	3	5	6	3	5	3	6	6	1	6	3	7	1	1	2	7	7	3	7	7	7	1	2
161	2	21	12	6	4	60	240	3	0	0	1	0	0	1	240	5	5	1	4	5	2	4	4	4	4	4	4	4	4	4	4	3	4	6	6	6	6	6	4	6	2	6	4	7	7	7	7	2	7
162	2	18	12	6	3	105	315	3	0	0	1	0	0	1	315	5	4	4	4	4	3	4	4	4	4	4	4	4	4	4	3	4	4	4	4	4	4	5	2	6	4	4	5	3	4	4	4	1	4
163	1	19	12	6	7	60	420	3	0	0	1	0	0	1	420	6	5	5	5	4	6	5	5	6	6	6	6	6	6	5	6	5	6	1	5	1	6	1	6	7	7	5	1	6	5	6	4	5	5
164	2	18	12	6	5	120	600	1	0	0	1	0	0	1	600	6	5	4	4	4	5	6	6	6	4	6	3	5	6	6	6	5	6	7	4	7	5	5	1	4	3	7	5	5	7	7	7	6	2
165	2	18	9	6	1	120	120	1	0	1	1	0	0	1	120	6	6	5	4	5	4	5	4	5	6	6	6	6	6	6	6	4	6	7	7	7	7	4	7	7	7	7	4	7	7	7	7	4	5
166	1	20	9	6	3	90	270	1	0	1	1	0	0	1	270	5	5	3	4	4	3	4	4	4	5	4	3	4	4	4	4	4	4	5	7	6	7	5	6	7	5	5	5	6	5	6	6	5	5
167			12	6	5	60	300	1	0	1	1	0	0		300	6	6	3	6	6	1	6	4	6	6	6	6	6	6	6	6	3	6	6	7	7	7	1	4	7	7	7	7	7	7	7	7	4	7
168	1	20	4	6	3	135	405	2	0	1	1	0	0	1	405	4	5	1	3	5	1	5	6	4	2	3	5	2	5	6	2	2	4	6	6	7	5	5	2	6	6	7	5	2	6	6	6	1	6
169	1	27	12	6	7	90	630	3	0	1	1	0	0	6	1485	6	6	2	5	6	5	6	5	6	4	6	5	5	5	5	6	5	6	7	7	7	7	4	7	7	7	7	5	7	7	7	7	6	7
170			7	6	2	120	240	1	0	1	1	0	0	2	240	6	6	5	4	6	5	6	6	6	6	6	5	5	6	4	6	4	6	6	7	5	6	6	4	7	6	5	7	7	7	7	7	5	6
171	1	20	6	6	4	90	360	1	0	1	1	0	0	1	360	5	5	2	5	5	5	5	3	5	2	5	2	2	5	5	5	2	5	7	6	6	3	7	1	7	4	7	7	5	5	6	7	2	7
172	1	18	9	6	1	90	90	1	1	0	1	0	0	1	90	5	6	6	6	6	5	6	6	5	5	5	5	5	5	5	5	5	6	7	7	5	6	1	6	7	7	7	7	7	7	7	7	7	7
173	2	20	9	6	1	90	90	1	1	0	1	0	0	1	90	4	5	5	5	5	2	6	3	5	4	5	4	5	6	3	6	2	6	6	7	3	6	7	7	7	5	4	1	7	6	5	2	7	2
174	2	18	12	6	1	90	90	2	1	0	1	0	0	1	90	6	5	4	5	6	3	6	4	5	3	6	4	4	5	4	4	3	4	6	7	4	7	5	4	7	7	5	4	7	7	6	4	5	5
175	2	19	9	6	3	60	180	1	1	0	1	0	0	1	180	6	6	6	5	5	4	4	6	5	5	4	5	4	4	4	6	1	5	7	7	6	7	4	4	7	7	7	6	7	7	7	7	7	7
176	2	18	10	6	3	60	180	4	1	0	1	0	0	1	180	6	6	2	2	6	5	4	6	3	6	4	4	6	6	5	6	3	5	7	7	7	7	7	7	7	7	7	7	7	7	7	7	5	7
177	2	20	12	6	3	60	180	1	1	0	1	0	0	1	180	5	4	5	4	4	4	5	5	4	4	5	4	5	4	4	5	4	5	7	5	4	5	7	5	5	6	5	6	5	7	6	5	4	7
178	2	21	10	6	3	60	180	1	1	0	1	0	0	1	180	6	5	1	6	5	1	6	6	6	4	6	5	5	6	6	4	5	5	7	7	6	5	7	2	7	7	7	7	7	5	7	7	3	7
179	2	20	6	6	2	90	180	1	1	0	1	0	0	1	180	4	5	3	5	4	4	5	5	5	4	5	6	4	5	6	5	6	5	5	6	5	6	3	6	7	7	5	3	7	7	6	5	6	5
180	1	19	11	6	3	60	180	3	1	0	1	0	0	6	180	5	6	1	6	6	3	5	5	6	4	5	4	5	5	4	5	4	5	1	7	4	5	3	7	7	6	7	3	7	7	5	7	7	5
181	2	18	12	6	2	120	240	1	1	0	1	0	0	1	240	5	5	6	5	5	5	5	5	4	6	5	5	5	5	5	6	5	6	7	7	6	6	7	5	7	5	5	7	7	7	7	4	6	6
182	2	18	12	6	3	75	225	1	1	0	1	0	0	1	225	4	4	5	5	5	4	4	4	5	5	4	5	5	5	5	5	4	5	7	5	3	3	7	5	6	4	3	7	6	4	4	4	4	7
183	2	19	12	6	2	120	240	1	1	0	1	0	0	1	240	6	6	6	6	6	6	6	4	6	6	6	4	6	6	5	6	5	6	7	7	5	5	7	7	7	5	4	5	7	6	5	4	6	4
184	2	18	11	6	4	90	360	1	1	0	1	0	0	1	360	6	4	6	5	3	5	4	2	4	5	4	3	5	5	1	6	1	5	6	7	6	7	6	7	7	7	7	4	7	7	7	5	7	6
185	2	19	9	6	3	60	180	1	1	0	1	0	0	2	360	5	4	5	4	4	4	4	5	4	4	4	5	4	4	4	4	4	4	4	5	3	4	6	5	7	6	4	4	7	6	5	2	6	6
186	1	20	7	6	4	90	360	1	1	0	1	0	0	1	360	5	5	4	4	6	3	5	4	4	5	5	5	4	5	5	4	3	4	6	5	5	5	5	6	6	5	6	3	5	4	6	5	6	5
187	2	22	6	6	4	120	480	1	1	0	1	0	0	1	480	6	6	6	6	6	2	6	5	5	5	5	5	6	6	5	5	5	6	7	7	6	6	7	6	6	6	6	7	5	6	6	6	6	6
188	1	20	9	6	1	90	90	1	1	0	1	0	0	2	570	5	5	4	6	5	5	6	6	6	6	6	4	6	6	4	6	3	6	5	7	5	6	4	5	7	7	7	4	7	7	7	7	7	6
189	1	29	12	6	4	90	360	3	1	0	1	0	0	2	600	6	5	1	6	6	1	6	6	6	1	6	6	2	6	6	5	6	6	7	7	7	7	7	7	7	7	7	5	7	7	7	7	5	7
190	1	21	12	6	6	120	720	3	1	0	1	0	0	1	720	6	5	2	6	6	1	6	6	6	2	6	4	3	6	5	3	5	3	7	7	7	7	7	2	7	7	7	7	7	7	7	7	2	7
191	2	19	11	6	3	240	720	3	1	0	1	0	0	1	720	5	5	4	5	4	3	6	5	5	6	4	3	5	5	4	5	1	5	4	7	7	7	3	4	7	6	6	1	7	6	6	5	6	3
192	1	20	12	6	3	225	675	3	1	0	1	0	0	1	675	5	4	3	5	5	4	5	3	5	6	5	3	5	5	3	6	3	6	5	7	7	7	4	7	7	7	7	4	7	1	7	7	7	6
193	1	19	10	6	2	105	210	1	1	0	1	0	0	3	840	6	6	6	5	4	1	6	4	5	6	6	6	6	6	1	4	1	6	7	7	4	7	7	7	7	7	7	4	7	4	7	7	7	7
194	1	18	12	6	2	60	120	1	1	0	1	0	0	2	750	5	5	2	6	4	4	5	2	5	4	5	5	3	5	4	5	2	5	7	5	6	7	7	5	6	7	7	7	7	5	6	7	7	7
195	1	24	12	6	5	90	450	3	1	0	1	0	0	3	810	5	5	5	5	5	3	5	5	5	5	3	5	5	5	5	6	4	6	6	5	1	4	7	7	6	4	4	7	7	7	7	7	6	7
196	2	19	7	6	4	750	3000	2	1	0	1	0	0	2	3000	4	4	3	3	1	4	3	5	3	5	4	5	2	2	3	1	3	3	4	2	3	4	4	4	3	3	3	5	4	5	4	5	2	2
197	2	20	11	6	1	60	60	1	1	0	1	0	0	1	60	6	4	1	5	5	3	3	2	4	2	3	2	4	6	3	3	1	6	3	3	2	2	1	4	4	3	4	1	4	3	5	4	3	3
198	1	19	10	6	2	90	180	1	1	0	1	0	0	1	180	5	2	4	4	6	5	4	5	4	6	5	5	6	5	6	6	4	6	7	4	4	5	6	5	5	5	4	5	4	7	7	6	7	7
199	2	22	9	6	3	120	360	1	1	0	1	0	0	1	360	6	2	1	4	6	4	6	6	6	1	6	6	1	6	6	6	6	6	7	7	6	7	7	7	7	7	7	7	7	7	7	7	7	1
200			12	6	1	90	90	1	1	1	1	0	0		90	6	6	4	6	5	4	5	5	6	5	5	5	5	6	6	6	6	6	6	7	7	7	4	7	7	7	7	6	6	6	6	6	6	6
201	1	19	7	6	2	60	120	1	1	1	1	0	0	1	120	6	4	5	5	2	4	5	3	5	4	4	4	3	4	4	4	3	5	7	7	5	7	1	1	7	7	5	5	6	4	7	5	4	6
202	1	25	9	6	2	60	120	1	1	1	1	0	0	2	120	6	4	1	5	5	2	5	5	5	1	5	5	1	5	5	2	2	2	6	2	6	7	4	3	3	6	6	6	4	3	3	6	3	6
203	2	19	10	6	2	90	180	1	1	1	1	0	0	1	180	5	5	2	6	6	5	5	5	5	5	5	5	6	6	6	6	4	6	1	7	4	6	2	5	7	6	7	2	7	3	4	6	6	4
204	2	19	8	6	3	90	270	1	1	1	1	0	0	1	270	6	4	4	4	1	5	4	1	4	4	4	1	4	5	1	4	1	4	5	7	6	6	6	4	7	7	6	5	7	5	6	6	5	5
205	2	24	9	6	3	60	180	3	1	1	1	0	0	2	360	6	5	6	5	4	6	6	6	6	4	6	5	6	6	4	6	4	6	7	7	5	7	1	7	7	7	7	7	7	7	7	7	7	7
206	2	18	12	6	4	60	240	3	1	1	1	0	0	2	480	5	4	5	5	3	6	6	4	6	5	6	4	6	6	5	6	4	6	7	7	7	7	7	7	7	7	7	5	7	7	4	4	7	4
207	1	21	12	6	5	90	450	1	1	1	1	0	0	1	450	6	6	1	6	6	1	6	3	6	4	6	3	3	6	3	6	3	6	7	5	7	7	4	7	5	7	4	4	7	7	4	4	5	7
208	1	19	5	6	2	240	480	2	1	1	1	0	0	1	480	4	5	5	6	6	6	6	5	6	6	6	5	6	6	6	6	5	6	7	7	7	7	1	7	7	7	7	7	7	7	7	7	7	7
209	2	20	9	6	4	90	360	3	1	1	1	0	0	2	720	5	6	4	3	4	4	3	3	4	3	4	3	5	5	4	4	2	5	6	7	4	7	6	5	7	7	7	5	7	7	7	5	6	6
210	1	24	12	6	3	270	810	3	1	1	1	0	0	1	810	4	6	6	6	6	6	6	6	6	6	6	6	6	6	6	4	4	3	1	7	7	7	7	7	7	7	7	7	7	7	7	7	7	7
211	2	19	12	6	6	180	1080	3	1	1	1	0	0	2	1110	6	5	6	5	5	5	6	4	6	6	6	6	6	6	5	6	5	6	5	7	7	7	5	5	7	7	7	5	7	5	5	7	7	6
212			12	6	4	60	240	1	1	1	1	0	0		240	6	6	1	6	6	1	6	6	6	6	6	6	6	6	6	6	6	6	7	7	7	4	7	7	7	7	7	5	7	7	7	6	7	7
213	1	19	9	6	1	120	120	1	1	1	1	0	0	3	345	6	6	1	6	6	6	6	1	6	1	6	3	3	6	3	3	1	6	7	7	7	7	7	7	7	7	7	7	7	7	7	7	7	7
214	2	21	11	6	3	45	135	1	1	1	1	0	0	2	315	4	4	2	3	5	4	4	5	5	2	5	1	2	4	5	3	5	4	4	7	4	6	4	6	7	6	6	5	6	6	6	5	3	5
215	2	19	9	6	2	60	120	1	1	0	0	1	0	1	120	4	4	4	4	3	5	5	3	3	3	3	5	5	5	5	5	3	5	6	7	6	7	7	7	7	4	4	4	7	7	7	7	7	7
216	1	19	5	6	1	105	105	1	1	1	0	1	0	3	105	6	6	3	6	6	6	6	5	6	5	6	6	3	6	6	5	6	6	5	7	7	7	5	6	7	7	7	6	7	6	5	7	7	6
217	1	20	6	6	1	120	120	1	1	1	0	1	0	2	420	6	5	6	5	6	5	5	6	5	1	5	6	5	5	6	6	6	6	6	7	7	7	4	6	7	7	5	5	6	5	7	7	3	7
218	2	19	9	6	3	60	180	1	0	0	1	1	0	1	180	5	3	1	4	3	1	5	2	4	1	4	4	1	5	3	1	3	4	7	7	5	7	7	4	7	7	5	7	7	7	7	5	3	7
219	1	19	12	6	4	60	240	3	0	1	1	1	0	1	240	6	6	1	6	6	6	6	5	6	6	6	6	5	5	6	6	5	4	4	4	4	6	3	2	6	6	4	4	3	4	5	2	3	4
220	2	19	12	6	1	90	90	1	1	0	1	1	0	1	90	5	5	5	4	4	5	3	3	4	4	4	4	5	4	3	5	3	5	4	6	5	5	4	5	6	6	6	4	6	4	6	6	6	5
221	2	20	12	6	3	105	315	3	1	0	1	1	0	1	315	5	6	5	3	5	4	4	3	4	5	3	4	6	4	6	5	4	6	3	7	5	7	1	6	7	6	3	1	7	4	4	4	5	1
222	2	18	12	6	3	240	720	1	1	0	1	1	0	1	720	6	5	4	4	4	5	4	5	5	4	4	5	6	4	4	5	3	6	7	7	5	5	5	7	7	7	7	4	7	7	7	7	7	5
223	1	18	12	6	2	30	60	3	1	1	1	1	0	2	120	6	6	6	6	6	6	6	6	6	6	6	5	6	6	3	6	5	6	7	7	7	7	7	1	7	7	7	7	7	7	7	7	7	7
224	2	24	10	6	1	105	105	1	1	1	1	1	0	2	240	6	6	3	6	6	3	6	6	6	4	6	6	3	6	4	5	3	6	7	7	7	7	7	7	7	7	7	7	7	7	7	7	4	7
225	1	18	12	6	3	90	270	3	1	1	1	1	0	2	270	5	4	5	4	3	3	4	5	5	3	4	4	5	4	4	5	5	4	5	5	6	6	5	6	6	7	7	7	7	7	7	6	5	5
226	1	18	7	6	3	75	225	3	1	1	1	1	0	1	225	5	4	6	5	6	5	5	5	6	6	3	5	5	5	5	6	4	5	6	7	3	7	3	6	6	6	6	2	6	6	6	4	6	2
227	1	19	10	6	4	90	360	3	1	1	1	1	0	1	360	5	3	4	5	4	6	5	4	5	5	4	4	4	4	5	4	3	5	6	7	6	7	4	5	7	7	5	4	7	7	6	5	4	7
228	2	18	10	6	4	120	480	3	1	1	1	1	0	1	480	6	6	6	6	6	6	6	4	6	4	6	4	6	6	1	6	1	6	7	7	7	7	5	7	7	7	7	5	7	7	7	7	7	7
229	1	24	12	6	1	90	90	1	1	1	1	1	0	1	90	4	4	1	6	6	4	4	4	6	4	6	6	5	6	6	6	3	6	7	7	7	7	1	7	7	7	7	1	7	4	4	7	7	7
230	1	21	11	6	5	120	600	1	0	0	0	0	1	2	840	6	5	2	6	6	6	6	6	6	6	6	6	6	6	6	5	5	6	7	7	7	7	7	7	7	7	7	7	7	7	7	7	7	7
231	1	20	12	6	3	105	315	3	0	1	0	0	1	2	315	4	4	3	6	4	5	5	2	4	5	5	5	4	4	6	3	4	5	3	6	4	4	5	4	3	4	3	2	5	4	4	3	4	5
232	1	20	12	6	5	120	600	1	0	1	0	0	1	1	600	6	6	3	5	6	3	6	6	6	3	6	6	3	6	6	3	6	3	6	6	7	7	6	3	7	6	7	7	6	6	6	7	3	5
233	1	19	12	6	2	75	150	3	1	0	0	0	1	1	150	5	5	1	5	5	2	6	6	5	2	5	6	6	5	5	6	6	6	7	6	7	7	7	5	7	7	7	5	7	7	7	7	4	7
234	1	23	12	6	2	240	480	2	1	0	0	0	1	1	480	6	5	1	5	6	3	6	6	6	5	6	6	5	6	6	6	6	6	7	7	6	6	4	7	7	7	7	6	7	7	7	7	7	7
235	1	18	9	6	2	90	180	1	1	1	0	0	1	1	180	6	5	2	6	5	4	5	5	6	5	5	6	5	6	5	5	6	5	6	7	6	6	6	7	7	7	7	6	7	7	7	7	6	7
236	1	22	10	6	3	120	360	3	1	1	0	0	1	1	360	6	6	6	5	5	6	6	3	5	4	5	4	6	6	3	6	3	6	7	7	7	7	7	7	7	7	7	6	7	7	7	7	7	7
237			10	6	2	60	120	1	0	0	1	0	1	2	120	5	5	1	6	6	4	6	3	6	4	5	4	4	5	3	5	3	5	7	7	5	5	7	6	7	6	6	7	7	7	7	7	6	6
238	1	21	11	6	2	45	90	3	0	0	1	0	1	1	90	5	4	3	5	5	2	5	5	6	3	5	4	4	5	5	4	5	4	7	5	6	6	6	4	5	4	5	7	7	7	7	5	4	4
239	1	19	12	6	2	90	180	1	0	1	1	0	1	1	180	5	5	3	4	5	4	6	5	4	5	5	4	5	5	5	4	4	5	3	6	6	7	4	4	7	7	7	6	6	7	5	5	4	4
240	1	19	11	6	6	105	630	3	0	1	1	0	1	1	630	6	5	6	6	6	6	6	6	6	6	6	6	6	6	6	6	4	5	6	6	7	7	7	7	7	7	7	2	7	7	7	7	7	7
241	2	18	12	6	2	60	120	1	1	0	1	0	1	1	120	5	3	1	6	4	3	5	2	4	2	6	4	5	5	6	5	2	5	7	7	7	7	7	4	6	6	5	7	6	7	7	6	6	7
242	2	20	11	6	3	60	180	1	1	1	1	0	1	1	180	4	3	2	2	4	4	4	2	4	5	4	3	4	4	5	4	2	5	7	7	5	5	6	2	7	7	7	6	6	7	4	5	5	6
243	2	18	12	6	2	120	240	3	1	1	1	0	1	1	240	6	6	4	6	6	6	6	6	6	5	6	5	6	6	6	6	6	6	7	7	7	7	7	7	7	7	7	7	7	7	7	7	7	7
244	1	19	12	6	4	120	480	3	1	1	1	0	1	1	480	6	6	2	6	6	4	6	6	6	3	6	6	3	6	6	4	6	2	2	7	7	1	1	1	7	7	7	1	7	1	1	1	1	1
245	1	21	12	6	6	120	720	3	1	1	1	0	1	2	720	5	2	1	5	1	4	5	2	5	5	5	2	5	5	2	5	1	6	4	6	6	5	4	2	6	6	6	3	6	6	4	6	6	4
246	2	19	11	6	2	60	120	1	1	1	1	0	1	2	300	5	3	2	6	2	4	6	4	6	4	5	5	6	6	6	6	4	6	6	7	7	7	5	5	7	7	7	7	7	7	7	7	7	7
247	1	52	1	6	1	75	75	1	1	0	0	1	1		75	5	5	4	4	5	5	4	4	5	5	5	4	5	5	4	4	4	5	6	6	6	6	6	6	6	6	5	2	6	5	6	6	5	5
248	1	21	12	6	4	75	300	1	1	0	0	1	1	4	300	5	5	2	4	5	5	5	5	5	3	4	5	4	5	5	4	5	4	7	6	6	6	6	5	6	6	6	6	7	7	7	7	7	7
249	1	19	12	6	5	90	450	1	1	0	0	1	1	1	450	5	4	3	3	4	5	3	5	4	4	5	3	4	3	4	5	4	5	6	5	6	5	4	5	4	5	5	6	5	4	5	6	5	6
250	3	35	10	6	3	90	270	3	1	0	0	1	1	2	630	5	4	3	6	5	4	3	3	2	3	4	6	5	5	4	4	5	5	7	6	7	7	1	7	7	7	7	1	7	7	3	7	3	5
251	1	18	11	6	4	90	360	3	1	1	0	1	1	2	360	6	6	5	6	5	4	6	6	6	4	6	6	4	6	4	5	4	3	5	7	6	6	6	7	7	6	6	6	7	6	7	6	6	4
252	2	20	11	6	4	105	420	3	1	1	0	1	1	1	420	5	5	3	5	5	4	5	5	5	5	5	4	5	5	4	6	4	6	4	7	7	7	2	6	7	7	7	1	6	5	7	7	7	3
253	2	19	12	6	4	120	480	3	1	1	0	1	1	3	480	5	3	6	4	3	6	4	3	4	6	4	5	6	4	6	6	3	6	1	7	6	2	1	3	7	3	3	1	7	7	2	3	7	1
254			9	6	3	210	630	3	1	1	0	1	1		630	4	4	4	5	6	6	6	4	6	6	6	5	6	6	4	6	4	6	4	7	5	4	5	7	7	5	3	2	7	6	6	4	7	4
255	1	21	12	6	6	120	720	3	1	1	0	1	1	2	1170	6	6	4	6	6	6	6	6	6	5	6	6	6	6	6	6	6	6	2	7	7	1	6	7	7	7	7	3	7	7	4	7	7	4
256	1	20	12	6	5	90	450	3	1	1	0	1	1	3	1380	6	6	4	6	6	1	6	6	6	1	6	6	4	6	6	1	6	1	7	7	7	7	2	2	7	7	7	7	7	7	7	7	1	7
257	2	19	9	6	3	90	270	1	0	1	1	1	1	4	270	6	6	1	6	6	5	6	6	6	4	6	6	4	6	6	4	6	4	7	7	6	7	7	4	7	6	7	7	7	7	7	7	1	7
258	1	18	12	6	3	90	270	4	0	1	1	1	1	1	270	4	4	5	3	5	4	4	4	3	2	4	5	4	4	3	4	3	5	4	5	5	5	5	5	3	3	5	4	5	3	5	3	6	3
259	1	19	11	6	3	150	450	2	0	1	1	1	1	1	450	5	5	5	4	3	4	3	2	4	5	3	3	6	3	4	4	1	6	5	7	5	6	6	3	7	5	5	1	6	6	5	3	7	7
260	2	22	12	6	5	120	600	1	0	1	1	1	1	5	1980	6	4	3	4	2	1	5	1	6	1	6	1	1	4	4	3	1	6	3	6	1	1	4	1	7	5	1	1	7	3	3	1	4	4
261	1	21	12	6	6	180	1080	3	0	1	1	1	1	2	1890	6	6	4	6	6	4	6	6	6	6	6	6	6	6	6	6	6	6	4	7	6	7	4	5	7	7	7	4	7	7	4	7	5	4
262	2	20	12	6	6	210	1260	3	0	1	1	1	1	1	1260	5	5	4	5	5	4	5	5	5	3	5	5	5	4	4	4	4	4	6	6	5	6	4	4	5	5	4	3	6	6	5	4	5	5
263	2	22	12	6	4	180	720	3	0	1	1	1	1	9	1530	6	6	6	6	6	6	6	4	5	6	6	5	6	5	4	6	1	6	3	6	4	6	1	5	7	7	7	2	7	7	7	7	6	5
264	1	19	4	6	1	60	60	4	1	1	1	1	1	1	60	5	3	3	5	1	2	4	3	4	2	4	4	4	4	4	6	3	6	7	7	1	1	3	6	7	5	6	2	7	4	5	3	5	3
265	2	19	12	6	1	120	120	1	1	1	1	1	1	1	120	6	6	6	5	6	6	5	6	5	6	5	5	6	5	6	6	6	6	7	7	7	7	7	7	7	7	7	7	7	6	5	6	7	4
266	1	19	10	6	2	90	180	1	1	1	1	1	1	1	180	6	5	4	6	5	5	5	4	6	5	6	5	5	5	5	5	4	5	6	7	7	6	6	6	7	6	7	5	7	7	7	7	7	6
267	1	20	10	6	2	105	210	2	1	1	1	1	1	1	210	5	5	5	5	5	6	6	6	6	6	6	6	4	3	5	3	5	5	7	7	7	6	6	6	6	7	6	7	5	6	6	7	7	6
268	1	20	12	6	3	90	270	3	1	1	1	1	1	2	270	6	6	6	6	5	6	6	6	6	5	6	6	6	6	4	5	4	4	7	6	7	7	5	5	7	7	7	5	7	7	7	7	5	6
269	2	19	9	6	2	120	240	3	1	1	1	1	1	1	240	5	5	6	5	5	6	5	4	5	6	5	4	6	5	4	6	4	6	6	7	5	6	7	7	7	7	5	5	6	5	7	5	6	5
270	2	19	9	6	3	90	270	3	1	1	1	1	1	1	270	5	4	4	5	3	4	4	3	4	5	2	3	5	4	3	6	1	5	7	7	6	6	6	7	7	7	4	5	6	7	6	4	5	6
271			10	6	2	120	240	1	1	1	1	1	1		240	6	4	5	6	5	5	6	3	6	4	6	6	4	6	4	4	3	5	2	6	3	2	2	2	6	2	2	2	5	2	2	2	2	2
272			11	6	3	90	270	3	1	1	1	1	1	2	270	6	6	6	6	4	5	6	2	6	6	6	5	3	6	5	6	3	6	6	7	5	7	2	3	7	6	7	1	7	7	4	3	3	2
273	1	19	10	6	3	90	270	3	1	1	1	1	1	1	270	4	4	5	4	4	5	4	4	4	4	4	4	5	4	3	5	3	5	5	6	5	5	5	7	7	5	5	5	6	6	5	5	5	5
274	1	19	10	6	3	90	270	3	1	1	1	1	1	1	270	4	4	5	5	5	5	5	2	4	4	4	2	5	5	3	4	1	6	5	7	5	5	1	6	7	6	6	5	7	6	6	6	6	5
275	2	18	9	6	3	90	270	3	1	1	1	1	1	1	270	5	2	6	5	2	5	5	2	5	6	5	4	4	6	5	5	1	5	6	7	5	6	3	4	7	7	6	3	7	7	7	7	5	3
276	2	18	10	6	3	90	270	3	1	1	1	1	1	1	270	5	4	1	5	5	5	4	4	5	5	5	4	5	5	3	5	1	5	5	7	5	3	5	6	7	3	3	3	7	4	5	5	4	4
277	2	23	10	6	3	90	270	3	1	1	1	1	1	1	270	5	5	4	5	5	5	5	4	5	5	5	5	5	5	4	5	4	4	4	7	5	5	3	5	7	6	5	4	7	7	7	7	7	6
278	2	22	12	6	3	90	270	3	1	1	1	1	1	1	270	5	4	3	5	4	4	5	4	5	4	5	5	4	5	4	5	4	5	6	6	3	6	5	3	7	7	4	4	7	7	5	4	6	4
279	1	21	12	6	3	90	270	3	1	1	1	1	1	1	270	6	6	6	5	5	5	6	1	6	6	6	1	6	6	1	6	1	6	4	7	7	7	4	4	7	7	7	4	7	7	7	7	7	4
280	1	21	12	6	3	90	270	3	1	1	1	1	1	1	270	5	2	5	5	5	5	4	1	5	6	5	1	5	4	1	5	1	5	3	7	5	5	1	7	7	7	5	1	7	7	7	4	7	7
281	1	23	12	6	3	90	270	3	1	1	1	1	1	1	270	6	4	6	6	6	2	6	6	6	6	6	6	6	6	6	6	1	6	7	7	7	7	4	7	7	7	7	2	7	7	7	7	7	2
282	2	18	9	6	3	90	270	3	1	1	1	1	1	1	270	5	4	2	3	4	5	3	3	4	4	3	3	4	3	2	5	2	2	5	7	6	7	5	4	7	7	7	3	6	7	6	7	5	6
283	2	19	9	6	3	90	270	3	1	1	1	1	1	1	270	4	5	4	3	2	6	3	2	3	5	3	2	5	4	2	5	2	5	5	7	5	7	4	4	7	6	4	4	7	5	5	4	5	4
284	1	18	10	6	3	120	360	1	1	1	1	1	1	1	360	6	4	5	6	5	6	5	3	5	5	5	5	4	5	4	4	5	5	7	7	7	7	7	5	7	6	7	6	7	7	7	7	7	7
285	1	26	12	6	3	120	360	1	1	1	1	1	1	1	360	6	6	6	6	6	6	6	3	6	6	6	6	6	6	2	6	1	6	7	7	7	7	5	7	7	7	7	5	7	7	7	7	7	7
286	1	19	12	6	4	90	360	1	1	1	1	1	1	2	360	4	5	5	4	4	5	4	2	4	4	4	4	5	4	4	4	2	6	6	6	7	5	6	7	7	5	5	6	6	7	6	5	7	6
287	2	21	9	6	4	90	360	3	1	1	1	1	1	1	360	5	5	6	5	4	6	4	4	5	5	5	4	6	5	4	6	4	6	5	7	5	2	6	7	7	7	7	3	7	7	6	7	7	7
288	1	18	10	6	4	90	360	3	1	1	1	1	1	1	360	6	5	4	6	6	4	6	5	6	5	6	4	4	6	5	4	6	4	7	7	7	7	7	6	7	7	6	6	7	7	7	7	6	6
289	1	21	12	6	4	75	300	3	1	1	1	1	1	1	300	5	5	4	6	4	3	5	4	4	5	4	4	4	4	4	5	1	6	7	7	7	7	7	7	7	7	7	4	7	7	4	5	7	6
290	1	18	9	6	4	90	360	3	1	1	1	1	1	1	360	6	5	6	5	5	5	6	4	6	6	6	4	6	6	3	6	2	6	7	7	7	7	7	6	7	7	7	7	7	7	7	7	7	7
291	1	19	9	6	4	90	360	1	1	1	1	1	1	1	360	6	4	4	5	5	4	5	3	6	4	6	4	1	6	5	4	4	4	7	7	5	5	6	4	7	6	6	4	5	6	7	7	5	5
292	2	18	12	6	4	90	360	3	1	1	1	1	1	1	360	6	6	4	4	3	5	5	3	4	4	4	3	4	5	4	5	2	5	6	7	7	6	5	7	7	7	5	5	7	7	7	6	7	5
293	1	19	10	6	4	90	360	3	1	1	1	1	1	1	360	5	4	4	5	4	5	5	4	6	5	5	3	5	5	4	5	3	5	6	6	7	5	3	5	7	5	5	4	6	5	4	6	6	4
294	1	21	9	6	3	105	315	3	1	1	1	1	1	1	315	5	4	5	5	4	3	5	3	5	5	5	3	5	5	2	5	1	5	6	6	6	6	6	6	6	5	6	3	5	5	5	5	5	4
295	1	20	10	6	3	120	360	3	1	1	1	1	1	1	360	5	6	5	5	5	5	5	4	5	6	5	3	4	5	3	6	2	6	1	7	2	6	1	5	7	7	5	1	7	6	6	3	6	2
296	1	18	12	6	3	120	360	3	1	1	1	1	1	1	360	6	6	4	6	5	6	6	5	6	5	6	6	1	6	1	6	3	6	4	7	7	7	4	4	7	7	7	4	7	7	7	7	5	4
297	2	18	12	6	4	90	360	3	1	1	1	1	1	1	360	5	3	5	4	1	6	5	1	5	6	5	5	4	6	1	6	1	6	6	6	5	5	3	6	7	5	5	3	6	4	3	4	5	2
298	1	19	11	6	4	90	360	3	1	1	1	1	1	1	360	2	5	3	5	5	6	5	5	5	6	5	5	6	5	5	5	3	6	5	7	6	4	2	7	7	5	5	2	7	6	6	7	7	3
299	1	18	10	6	4	105	420	3	1	1	1	1	1	1	420	5	4	5	5	5	5	5	4	5	5	5	4	5	5	4	5	3	5	7	7	7	7	7	7	7	7	7	5	7	7	7	7	7	7
300	1	20	10	6	4	120	480	3	1	1	1	1	1	1	480	6	6	4	5	4	4	4	5	6	5	4	5	4	5	4	4	4	4	6	7	4	4	2	6	7	7	5	2	7	6	6	5	7	6
301	1	18	9	6	5	90	450	3	1	1	1	1	1	1	450	4	5	4	4	4	4	3	4	3	4	3	4	4	3	3	4	2	5	6	6	6	6	5	5	6	6	5	5	6	6	6	5	5	6
302	1	20	12	6	4	120	480	1	1	1	1	1	1	1	480	6	5	6	4	6	6	4	3	4	5	4	4	5	4	3	6	3	6	7	7	5	4	7	7	7	4	1	1	7	4	5	1	7	5
303	1	19	8	6	4	120	480	3	1	1	1	1	1	1	480	4	4	6	5	2	5	5	2	5	6	5	3	5	4	2	5	1	6	4	5	6	6	5	7	7	6	6	4	7	6	5	5	5	4
304	2	18	10	6	3	150	450	3	1	1	1	1	1	1	450	5	5	6	6	6	6	5	5	5	6	5	5	6	6	4	5	4	6	7	7	5	6	3	7	7	7	5	3	7	7	7	5	7	5
305			12	6	4	120	480	4	1	1	1	1	1	3	480	5	5	5	5	5	2	5	6	6	5	5	6	4	6	6	4	6	5	6	7	5	4	1	4	7	6	6	1	7	5	6	6	5	6
306	2	20	12	6	4	150	600	3	1	1	1	1	1	1	600	6	4	6	6	1	1	6	1	6	6	6	1	6	6	1	6	1	6	5	7	7	7	6	7	7	7	7	3	7	7	5	6	7	4
307	2	20	10	6	4	150	600	3	1	1	1	1	1	1	600	5	5	5	5	5	5	4	4	4	5	4	5	5	5	5	5	4	5	6	6	6	4	4	7	7	5	4	5	7	6	6	6	7	6
308	1	19	12	6	6	120	720	3	1	1	1	1	1	1	720	6	6	1	6	6	6	5	6	6	4	6	6	6	6	6	3	6	4	7	7	7	7	7	4	7	7	7	7	7	4	7	7	3	7
309	1	19	12	6	4	120	480	3	1	1	1	1	1	2	705	5	4	5	5	4	6	5	1	5	5	4	2	4	4	2	4	1	4	7	7	7	5	7	7	7	7	7	7	7	6	5	6	7	6
310	2	20	10	6	4	90	360	3	1	1	1	1	1	2	720	5	5	5	4	3	5	4	3	4	6	4	2	5	4	1	6	1	6	6	7	6	6	5	6	7	7	6	3	6	7	5	6	7	3
311	2	19	10	6	3	240	720	3	1	1	1	1	1	1	720	5	4	4	5	6	3	5	5	5	4	6	5	5	4	5	4	6	5	3	6	5	6	4	4	7	7	6	4	7	6	7	6	4	6
312	1	18	9	6	4	90	360	3	1	1	1	1	1	3	1080	6	6	6	6	5	6	6	5	6	6	6	5	6	6	3	6	2	6	7	7	7	7	6	7	7	7	7	6	7	7	4	6	7	4
313	1	20	12	6	5	150	750	3	1	1	1	1	1	1	750	6	5	6	5	6	5	5	5	6	5	6	5	5	5	5	5	4	5	7	7	7	7	7	7	7	7	7	7	7	7	7	7	6	7
314	2	18	11	6	4	210	840	3	1	1	1	1	1	1	840	6	6	6	6	6	4	6	5	6	5	6	4	5	6	5	6	5	6	7	7	7	7	6	6	7	7	7	4	7	7	7	7	7	5
315	1	19	9	6	6	150	900	3	1	1	1	1	1	2	1740	6	5	1	6	6	6	6	6	6	1	6	6	3	5	6	3	5	1	7	4	6	7	2	1	5	7	7	5	4	2	3	7	1	6
316	1	19	10	6	6	150	900	1	1	1	1	1	1	1	900	6	5	4	4	5	4	5	6	6	5	4	6	5	4	3	2	1	2	3	3	3	4	5	5	5	5	5	4	3	2	1	2	3	4
317	1	18	10	6	6	225	1350	1	1	1	1	1	1	1	1350	6	5	6	5	4	5	6	4	5	5	5	5	6	5	4	6	4	6	1	7	7	7	1	7	7	7	7	1	7	7	7	7	7	5
318	1	19	12	6	4	105	420	1	1	1	1	1	1	4	1005	6	6	3	6	6	5	6	6	6	6	6	6	5	6	4	5	4	5	2	7	7	7	3	5	7	7	7	4	7	7	5	6	6	4
319	2	19	10	6	5	240	1200	3	1	1	1	1	1	1	1200	6	6	5	5	5	4	3	1	4	6	5	5	4	5	5	6	1	5	7	7	4	4	5	7	7	6	4	6	7	7	6	4	7	6
320	2	20	12	6	6	300	1800	3	1	1	1	1	1	1	1800	4	4	6	6	6	4	6	6	6	6	6	6	6	6	3	4	3	6	6	7	7	7	4	7	7	7	7	4	7	7	7	7	7	7
321	2	20	12	6	6	150	900	3	1	1	1	1	1	1	900	5	4	5	6	2	5	5	2	5	5	6	4	5	5	3	5	2	6	5	7	5	7	4	5	7	6	5	4	7	7	4	5	6	6
322	1	18	12	6	5	420	2100	3	1	1	1	1	1	1	2100	6	6	1	5	5	1	6	5	6	5	6	5	5	6	4	6	4	6	7	7	7	5	1	7	7	7	7	1	7	7	7	7	7	6
323	1	18	11	6	6	150	900	3	1	1	1	1	1	1	900	6	3	6	6	4	3	5	4	5	6	6	5	4	6	1	6	1	6	3	6	7	7	3	7	7	7	7	4	7	7	4	7	7	7
324	2	18	12	6	2	60	120	1	1	1	1	1	1	1	120	4	5	3	3	4	3	3	5	4	3	3	3	3	3	3	3	4	5	7	7	5	5	7	7	7	7	7	7	7	7	6	7	6	6
325	2	20	10	6	3	90	270	3	1	1	1	1	1	1	270	6	4	5	6	4	5	6	6	5	5	5	4	6	4	3	5	1	6	5	6	6	7	5	4	7	7	6	2	7	5	6	6	6	6
326	2	18	10	6	3	120	360	1	1	1	1	1	1	1	360	5	4	5	4	3	4	4	4	4	4	4	3	5	4	3	5	3	5	7	4	5	5	5	7	7	6	6	6	6	6	6	6	6	6
327	1	24	9	6	4	90	360	3	1	1	1	1	1	1	360	6	5	6	6	6	6	6	4	6	6	6	6	6	6	4	6	3	6	2	6	7	4	2	4	7	6	7	1	7	5	5	6	7	1
328	1	18	10	6	4	90	360	3	1	1	1	1	1	1	360	6	2	4	6	2	4	6	1	6	4	6	1	5	6	1	5	1	5	6	6	6	1	6	6	7	1	6	2	5	4	4	4	6	4
329	1	19	10	6	4	90	360	3	1	1	1	1	1	1	360	6	5	6	5	4	5	5	2	5	6	5	3	5	5	1	6	1	6	5	7	6	6	3	7	7	6	6	3	7	6	5	6	7	4
330	2	18	11	6	4	120	480	1	1	1	1	1	1	1	480	6	6	6	5	6	5	5	5	5	6	5	4	6	5	4	6	5	6	6	7	7	7	5	7	7	6	7	5	7	6	5	7	7	6
331	2	18	11	6	4	120	480	1	1	1	1	1	1	1	480	6	5	3	6	3	6	6	2	6	5	6	2	6	6	3	5	2	6	6	7	7	5	6	7	7	6	4	6	7	7	6	7	7	5
332	1	18	10	6	5	90	450	3	1	1	1	1	1	1	450	6	6	6	6	2	6	6	2	6	6	6	3	6	6	1	6	1	6	7	7	7	7	7	7	7	7	7	4	7	7	7	7	7	7
333			12	6	3	210	630	1	1	1	1	1	1	2	630	6	6	6	4	5	2	5	6	5	4	4	4	4	4	5	4	5	5	7	6	4	5	7	6	7	5	6	7	5	7	6	5	5	5
334	1	20	9	6	3	210	630	3	1	1	1	1	1	3	630	6	6	6	6	4	5	6	2	5	5	5	4	4	6	4	6	2	5	7	7	1	7	1	1	7	7	7	1	7	7	1	6	5	1
335	2	19	12	6	3	180	540	3	1	1	1	1	1	2	720	5	5	5	3	1	5	5	4	4	4	4	4	5	5	3	5	3	5	7	5	6	6	2	6	5	6	6	5	5	7	7	7	7	7
336	2	18	9	6	3	105	315	3	1	1	1	1	1	2	690	5	5	6	3	5	6	2	2	2	3	3	3	5	4	1	6	1	5	4	7	5	6	6	7	7	2	3	5	6	7	7	5	7	6
337	2	20	10	6	5	165	825	3	1	1	1	1	1	1	825	5	5	5	5	4	6	5	3	5	5	5	3	5	5	3	5	2	5	7	7	6	6	7	7	7	7	6	7	7	7	7	6	7	7
338	2	19	5	6	3	255	765	2	1	1	1	1	1	1	765	4	5	1	4	5	1	4	5	5	3	4	4	1	5	5	5	5	4	6	6	3	2	6	1	7	7	7	7	7	7	7	7	4	7
339	1	18	12	6	6	150	900	3	1	1	1	1	1	4	1380	5	4	2	5	4	5	4	2	5	5	5	3	4	5	2	5	2	5	3	7	6	3	3	5	7	3	4	3	7	3	4	5	4	3
340	1	20	12	6	4	360	1440	3	1	1	1	1	1	1	1440	5	5	6	5	4	6	2	2	5	6	5	3	6	5	2	6	1	6	6	7	7	3	6	7	7	5	2	4	7	7	7	4	7	7
341	1	20	11	6	5	150	750	3	1	1	1	1	1	1	750	5	4	5	5	3	5	5	3	5	6	5	3	5	5	3	5	3	5	6	6	6	4	4	6	6	5	6	4	6	5	5	6	6	4
342			12	6	3	60	180	1						1	180	5	5	3	3	6	6	4	5	5	5	5	4	6	6	6	5	6	6	5	7	7	7	7	7	7	7	2	7	7	7	7	7	7	7
343			9	6	3	60	180	1						1	180	5	3	1	4	5	4	4	5	4	4	5	4	4	4	3	4	2	5	7	6	6	4	6	3	3	4	6	4	3	5	4	5	3	5
344			11	6	4	60	240	3						1	240	6	4	1	6	4	5	5	4	6	4	6	5	4	6	5	5	4	6	7	5	7	7	5	5	5	7	7	5	5	7	5	7	4	5
345			12	6	2	120	240	4						1	240	4	5	1	4	6	3	4	5	5	2	4	4	4	4	4	4	4	2	7	5	6	5	5	2	5	5	6	5	6	5	7	7	3	5
346			12	6	4	135	540	3						1	540	1	2	3	3	3	4	3	2	3	2	4	3	2	5	4	2	3	3	1	3	2	4	3	4	5	3	5	3	5	5	4	4	1	2
347	1	22	12	5		120	0	1	0	0	0	0	0	2	0	5	5	4	4	5	5	4	5	5	4	4	5	3	5	6	2	6	4	7	6	5	5	7	7	6	6	4	6	6	7	6	5	4	7
348	1	18	12	5		90	0	4	0	0	0	0	0	1	0	5	6	1	6	4	2	5	6	5	4	4	4	4	4	4	4	5	6	7	7	7	7	7	6	7	7	7	7	7	7	7	7	5	7
349	1	20	12	5		60	0	1	0	0	0	0	0	2	0	4	1	1	2	2	1	2	6	4	1	1	1	1	4	6	1	4	1	7	1	4	5	5	1	1	6	4	6	1	5	6	1	1	7
350	2	20	9	5		45	0	1	0	0	0	0	0	1	0	6	5	1	5	6	1	5	6	4	1	5	6	1	6	6	1	6	1	7	4	4	7	7	1	4	7	4	5	5	6	5	4	1	5
351	1	22	8	5		120	0	2	0	0	0	0	0	1	0	6	6	1	5	5	1	5	6	6	1	6	6	4	5	6	4	6	4	5	5	3	3	5	3	7	3	3	5	7	5	5	3	3	5
352			8	5		30	0	4	0	0	0	0	0	1	0	5	5	1	4	6	1	4	6	4	1	4	6	1	4	6	1	6	1	4	5	6	7	4	1	6	6	5	3	5	6	7	6	1	7
353	1	21	10	5		90	0	1	0	0	0	0	0	1	0	4	4	6	5	6	1	4	4	5	6	5	5	6	4	6	6	6	6	6	3	2	2	6	7	4	4	4	7	4	4	4	5	6	5
354	1	20	12	5		30	0	3	0	0	0	0	0	2	60	5	5	2	5	5	5	5	5	5	5	5	3	5	5	5	5	5	5	1	7	5	6	1	7	7	6	5	1	6	3	2	2	6	4
355	1	21	12	5		300	0	2	0	0	0	0	0	1	0	6	6	1	6	6	4	6	6	6	6	6	6	6	6	6	6	6	6	1	7	7	7	1	7	7	4	7	1	7	7	6	7	7	6
356	2	18	10	5		60	0	4	0	0	0	0	0	1	0	5	5	4	4	6	3	5	5	4	4	4	5	4	5	6	4	6	5	6	5	6	4	5	6	7	5	3	3	6	6	7	5	4	3
357	1	19	3	5		240	0	2	0	0	0	0	0	2	90	5	5	4	4	6	4	6	5	4	5	4	5	5	6	5	6	5	6	3	7	4	5	4	6	7	6	7	3	7	6	6	7	7	6
358	1	18	8	5		60	0	1	0	0	0	0	0	2	180	4	5	4	2	5	3	2	4	1	4	1	4	4	1	5	3	4	4	7	7	5	7	7	7	7	7	4	5	7	7	7	7	7	7
359			3	5		60	0	4	0	0	0	0	0	1	0	6	2	5	4	4	4	4	3	2	5	3	4	4	5	5	3	3	2	4	5	2	4	7	5	4	6	7	6	4	5	6	5	6	7
360	2	20	3	5		225	0	2	1	0	0	0	0	1	0	4	4	3	5	1	5	5	3	6	6	4	5	6	6	2	6	2	6	7	7	4	7	4	7	7	7	7	4	7	7	7	7	7	4
361	2	21	9	5		60	0	1	1	1	0	0	0	1	0	6	6	5	5	4	1	5	5	6	6	6	6	6	6	6	6	6	6	7	7	7	6	7	7	6	4	7	7	7	7	7	7	7	6
362	1	19	12	5		180	0	2	1	1	0	0	0	1	0	6	4	1	5	5	4	6	3	4	5	5	4	5	5	6	5	3	5	7	7	7	7	5	7	7	7	7	5	7	7	7	7	4	7
363			10	5		120	0	2	0	0	1	0	0	4	0	5	2	2	5	5	5	5	4	5	4	4	3	4	4	4	4	2	4	7	7	6	5	4	6	7	6	6	6	7	6	6	6	5	6
364	2	18	5	5		45	0	1	0	0	1	0	0	1	0	5	5	1	5	5	6	4	5	5	2	5	4	4	6	4	4	5	3	6	6	6	6	7	1	6	7	7	7	7	7	7	6	2	6
365	2	20	4	5		60	0	4	0	0	1	0	0	1	0	4	4	3	4	5	4	4	4	4	2	3	3	3	3	4	3	4	4	6	3	3	2	5	2	4	2	2	6	3	5	5	3	2	5
366	2	19	12	5		90	0	4	0	0	1	0	0	1	0	4	3	1	3	3	3	4	3	4	5	3	3	5	4	4	5	3	5	7	4	3	5	5	4	4	6	4	6	5	3	6	3	5	6
367	2	19	7	5		45	0	1	0	0	1	0	0	3	0	5	5	1	3	5	4	4	4	4	3	3	4	4	4	4	3	4	3	6	5	5	5	5	3	5	5	5	2	5	5	5	5	4	4
368	2	18	9	5		120	0	1	0	0	1	0	0	2	210	6	4	2	4	5	5	3	4	5	5	5	4	6	5	4	6	5	6	7	6	6	3	5	3	5	5	6	6	7	6	4	7	3	4
369	1	20	5	5		90	0	3	0	0	1	0	0	1	0	6	6	4	5	6	6	4	4	4	5	4	4	6	5	6	6	4	6	7	3	2	2	7	3	3	3	5	7	3	7	7	4	2	4
370	2	18	8	5		90	0	1	1	0	1	0	0	1	0	5	5	1	4	6	5	5	5	5	4	5	4	4	5	4	5	4	4	5	7	7	7	7	7	7	7	7	5	7	7	7	7	7	4
371	2	22	6	5		45	0	1	1	0	1	0	0	1	0	5	4	4	3	4	4	4	4	4	4	3	4	4	4	4	4	4	4	7	7	5	4	7	4	7	5	4	1	6	5	5	5	5	7
372	2	20	3	5		60	0	2	1	0	1	0	0	1	0	4	3	1	3	3	3	4	4	4	5	4	4	5	4	4	4	4	6	4	7	6	7	3	7	7	7	4	3	7	7	7	4	7	4
373	2	20	12	5		120	0	2	1	0	1	0	0	1	0	5	5	4	6	5	2	4	4	4	4	6	6	6	5	5	4	5	5	5	7	1	7	1	1	7	7	5	1	7	7	7	5	5	5
374	2	19	12	5		120	0	1	1	0	1	0	0	1	0	5	4	3	3	4	4	3	3	4	3	4	3	3	4	3	4	3	4	6	5	7	6	5	6	6	6	6	6	6	7	6	7	7	6
375	2	20	9	5		60	0	4	1	1	1	0	0	1	0	4	4	6	4	5	6	5	4	5	6	4	5	6	5	4	6	3	6	3	7	4	5	3	7	7	7	4	2	7	6	6	4	6	4
376	1	22	2	5		45	0	1	0	1	0	1	0	1	0	5	5	2	4	3	3	5	4	5	3	6	5	5	5	3	5	4	5	7	5	5	1	7	1	4	1	5	7	6	3	6	7	7	7
377	2	18	8	5		150	0	4	1	0	0	1	0	1	0	4	6	3	5	5	1	4	5	4	6	4	5	6	6	6	6	5	6	3	7	5	5	1	6	7	4	6	1	7	1	2	4	7	1
378			10	5		60	0	1						1	0	3	4	5	1	2	5	1	4	2	4	1	4	5	1	4	5	3	5	7	3	3	5	4	5	2	5	3	4	2	4	6	3	4	6
379	2	18	1	4		60	0	4	0	0	0	0	0	1	0	4	5	4	4	4	4	5	4	4	3	4	4	5	5	5	5	5	5	7	7	7	7	7	7	7	7	7	7	5	6	4	4	4	4
380	1	18	1	4		15	0	1	0	0	0	0	0	1	0	3	4	3	5	5	2	6	5	4	1	4	6	1	4	5	1	6	4	4	7	6	4	6	4	7	7	7	6	7	7	5	6	3	4
381			3	4		45	0	2	0	0	0	0	0		0	5	6	1	4	6	1	5	6	5	1	5	6	1	4	6	1	6	1	7	5	7	7	7	1	7	7	7	7	7	7	5	7	1	5
382	2	19	12	4		75	0	2	0	0	0	0	0	1	0	6	5	1	6	6	4	4	6	6	1	6	3	6	5	6	6	1	6	7	6	7	7	7	1	7	4	7	7	7	4	7	7	1	7
383	2	19	10	4		90	0	2	0	0	0	0	0	1	0	6	6	1	4	6	4	5	5	4	4	4	4	4	3	6	5	6	6	7	1	7	7	7	4	1	7	7	7	4	7	7	7	1	7
384	1	19	12	4		120	0	2	0	0	0	0	0	1	0	5	6	1	4	6	1	4	6	5	5	5	6	4	6	6	5	6	5	7	6	5	5	2	4	5	5	6	4	4	6	7	4	4	5
385	2	20	11	4		60	0	1	0	0	0	0	0	1	0	5	6	5	1	6	4	4	6	4	5	4	6	1	4	6	3	6	4	7	1	1	3	5	1	1	1	1	1	1	4	1	1	1	7
386	2	18	12	4		135	0	2	0	0	0	0	0	1	0	4	3	5	3	5	4	4	4	4	3	4	3	3	3	4	4	5	6	6	4	4	5	6	2	5	4	5	2	5	4	4	4	4	5
387	1	30	4	4		210	0	2	0	0	0	0	0	2	0	5	5	1	5	5	1	5	5	5	5	5	5	5	5	5	5	5	5	3	7	6	6	3	5	7	6	6	2	7	7	7	7	5	5
388	1	22	6	4		90	0	2	0	0	0	0	0	1	0	4	5	3	4	4	4	4	3	4	5	4	3	3	4	3	3	2	4	4	7	4	5	3	6	7	5	5	3	5	5	5	5	6	4
389	1	22	12	4		120	0	2	0	0	0	0	0	1	0	5	5	1	4	5	3	5	5	5	5	5	5	5	5	5	5	5	5	6	7	5	6	5	4	6	6	5	4	6	6	6	6	4	6
390	2	23	6	4		210	0	2	0	0	0	0	0	1	0	3	4	6	6	6	6	4	5	4	6	6	6	2	2	5	5	6	6	6	5	7	5	6	2	2	2	7	4	3	6	6	3	6	7
391	1	20	9	4		60	0	4	0	0	0	0	0	3	0	6	6	1	6	5	5	5	6	6	5	6	6	6	6	6	6	5	6	7	7	7	7	1	7	7	7	7	1	7	7	7	7	7	7
392	2	20	5	4		270	0	2	0	0	0	0	0	2	360	6	6	4	3	6	1	6	6	6	3	6	6	3	6	6	4	6	4	7	7	7	7	5	3	7	7	7	5	7	5	7	7	4	7
393	1	24	6	4		45	0	2	0	1	0	0	0	2	720	4	5	1	2	5	2	4	6	5	5	3	5	4	4	5	5	6	5	5	7	3	5	5	2	7	5	5	2	6	7	5	4	2	5
394	2	21	9	4		120	0	2	1	0	0	0	0	1	0	4	6	3	5	4	4	4	5	4	3	4	5	4	5	5	5	4	5	7	5	6	6	7	7	7	6	6	7	6	3	7	6	6	7
395	2	20	12	4		420	0	2	1	0	0	0	0	1	0	6	6	5	6	6	5	5	5	5	6	5	6	6	6	6	6	5	6	6	7	7	7	4	7	7	7	7	3	7	7	7	7	7	7
396	2	22	8	4		120	0	2	1	0	0	0	0	2	0	6	5	3	5	5	4	4	4	5	5	6	4	4	5	4	6	5	6	7	7	7	5	3	7	7	7	7	1	7	7	7	7	7	6
397	1	20	2	4		180	0	2	1	0	0	0	0	2	0	5	5	4	5	6	4	4	6	5	4	6	6	6	5	6	6	5	6	6	7	7	7	4	7	6	4	7	4	7	4	4	6	6	5
398	2	20	4	4		60	0	2	1	0	0	0	0	1	0	5	5	4	2	4	2	4	4	2	4	2	5	5	5	5	2	5	5	6	6	6	6	3	6	6	6	6	1	6	6	6	1	6	6
399	1	26	10	4		150	0	4	1	0	0	0	0	6	0	6	6	1	6	6	6	6	6	6	6	6	6	6	6	6	6	6	6	5	6	6	4	5	5	7	4	5	5	6	5	5	7	5	6
400	1	18	12	4		180	0	4	1	0	0	0	0	1	0	5	5	4	5	5	4	5	4	5	4	4	5	4	5	6	6	3	5	5	7	4	5	5	6	7	6	4	4	5	7	6	5	5	5
401	1	21	10	4		150	0	4	1	1	0	0	0	9	0	6	5	1	6	6	1	6	6	6	4	6	6	5	6	6	2	6	4	5	7	7	7	6	6	7	7	7	6	7	6	7	7	6	6
402	1	18	8	4		210	0	2	1	1	0	0	0	1	0	4	5	6	5	5	5	6	5	6	5	5	4	5	6	6	5	4	5	3	7	7	6	3	6	7	5	6	3	7	5	3	5	6	5
403	1	18	2	4		60	0	4	1	1	0	0	0	1	0	5	4	4	4	5	4	5	4	4	5	4	4	4	4	4	4	4	4	6	7	5	5	5	7	7	5	5	5	7	5	5	5	5	5
404	2	20	9	4		90	0	1	0	0	1	0	0	1	0	5	5	5	6	4	4	4	3	4	3	5	4	5	5	5	5	3	5	7	6	6	7	6	4	7	6	7	6	7	7	7	7	6	6
405	1	19	2	4		180	0	4	0	0	1	0	0	4	0	5	5	1	5	5	1	5	5	5	5	5	5	5	5	5	6	6	6	5	7	6	7	3	4	7	7	7	4	7	7	5	7	7	5
406	2	20	12	4		90	0	1	1	0	1	0	0	1	0	5	5	2	5	5	2	4	2	4	4	5	4	4	5	4	5	1	5	6	6	4	6	5	6	6	6	5	4	6	6	7	5	6	6
407	1	19	12	4		120	0	2	1	0	0	0	1	1	0	6	6	2	5	5	2	5	5	5	4	5	5	5	5	5	5	5	5	6	6	6	7	7	7	7	7	7	7	7	7	7	5	4	6
408	2	31	6	4		210	0	2	0	0	0	1	1	2	0	1	5	3	2	3	2	4	4	2	4	3	3	5	3	6	6	5	4	3	3	3	5	5	4	3	7	5	5	5	3	4	4	5	6
409	1	21	4	4		300	0	2	1	1	1	1	1	1	0	6	6	6	5	6	6	5	5	6	6	5	6	5	5	5	5	5	5	1	7	4	5	1	7	7	2	4	3	7	3	3	2	6	2
410	1	26	12	4		105	0	4	1	1	1	1	1	1	0	5	6	4	6	5	5	6	4	5	3	4	5	4	4	5	3	2	4	5	5	1	5	5	5	5	5	2	3	3	6	3	2	1	3
411	1	18	3	4		120	0	4	1	1	1	1	1	1	0	1	4	5	6	2	4	3	2	1	6	6	4	5	5	6	3	3	1	1	3	3	4	4	5	1	2	6	5	6	1	3	6	7	7
412			6	4		120	0	3						1	0	4	5	1	6	5	4	4	4	5	1	4	5	1	5	5	1	4	1	5	3	5	5	7	1	4	5	6	6	3	5	5	4	5	4
413	1	20	4	3		150	0	3	0	0	0	0	0	3	0	4	4	4	6	5	5	6	6	5	4	5	5	5	5	4	4	3	4	5	7	7	7	6	4	7	6	6	1	7	7	7	6	6	5
414	1	18	4	3		180	0	4	0	0	0	0	0	1	0	4	6	1	3	6	1	4	4	5	2	4	5	3	3	5	3	3	3	3	5	3	5	4	6	5	5	3	4	7	6	7	2	3	3
415	0	68	4	3		90	0	4	0	1	0	0	0	1	0	5	6	5	5	6	2	5	6	5	6	5	4	5	4	5	5	6	4	7	7	7	5	5	5	5	5	5	5	4	5	7	5	2	1
416	2	19	9	3		240	0	2	1	0	0	0	0	2	60	5	5	5	5	5	5	5	4	5	4	4	4	5	4	5	4	4	4	5	5	6	3	5	7	7	6	6	5	6	7	7	6	7	6
417	1	20	6	3		120	0	2	1	0	0	0	0	1	0	4	5	5	4	5	4	4	5	4	5	4	5	5	5	6	5	6	5	3	6	4	5	2	6	6	5	4	2	6	6	6	4	5	5
418	1	20	3	3		540	0	2	1	0	0	0	0	1	0	5	5	2	2	5	3	5	5	4	5	5	5	5	5	6	5	6	5	1	7	5	2	1	7	7	1	1	1	7	1	1	1	6	1
419	1	22	5	3		360	0	2	1	0	0	0	0	3	0	5	5	6	4	4	5	5	5	5	6	4	4	5	5	6	6	5	6	5	6	7	4	2	7	7	5	6	1	6	5	6	7	5	5
420	1	22	4	3		360	0	4	1	0	0	0	0	1	0	5	6	1	5	6	3	5	6	6	6	6	6	6	5	6	6	6	6	1	7	6	6	1	6	7	5	5	1	7	4	3	6	6	2
421	1	18	4	3		60	0	2	1	0	0	0	0	2	525	6	5	1	4	4	4	5	2	5	5	5	4	5	5	5	5	4	6	5	7	5	5	5	7	7	4	5	4	7	6	6	4	7	5
422	1	19	1	3		240	0	2	1	1	0	0	0	1	0	4	4	5	5	5	5	5	5	5	4	6	5	5	5	5	5	5	6	1	7	6	7	2	7	7	7	7	2	7	6	7	7	7	7
423	2	21	4	3		210	0	2	1	1	0	0	0	1	0	6	6	6	5	6	6	5	6	6	6	6	5	6	6	6	6	3	6	7	7	6	5	6	6	7	7	6	6	7	7	5	5	4	3
424	2	18	7	3		120	0	1	1	0	1	0	0	1	0	4	4	1	1	5	5	4	6	6	4	3	6	5	5	6	6	5	6	7	7	3	7	7	7	7	7	3	2	7	7	7	2	7	7
425	1	19	4	3		150	0	1	1	1	1	0	0	2	0	3	4	4	4	6	6	2	5	5	2	5	3	5	4	5	4	2	3	5	7	6	6	4	5	6	7	7	7	2	4	4	5	5	6
426	1	25	2	3		75	0	2	1	1	1	0	0	1	0	4	4	3	4	4	4	4	3	3	4	4	4	4	4	4	4	3	6	5	5	4	4	7	7	7	6	5	5	6	6	6	6	6	5
427	2	19	4	3		150	0	1	1	0	1	1	1	1	0	4	5	1	4	4	1	5	4	4	2	2	3	3	5	5	5	3	3	6	6	6	6	5	5	6	5	3	5	4	4	4	4	4	4
428	1	20	2	2		360	0	2	1	0	0	0	0	2	480	5	4	4	3	5	6	4	5	3	5	5	3	4	4	4	6	2	6	3	7	3	6	3	7	7	7	3	3	7	6	7	2	7	7
429	1	20	11	2		150	0	1	1	0	0	1	0	2	0	5	4	2	4	4	2	6	2	4	2	3	5	2	5	5	4	5	4	6	6	4	6	5	4	3	5	7	7	5	6	5	4	5	7
430	2	20	12	2		90	0	1	1	0	1	1	0	1	0	5	4	4	4	4	4	4	4	4	4	4	4	4	4	5	5	5	5	7	4	5	4	4	3	3	4	4	4	4	4	3	4	4	4
431	1	19	2	1		30	0	2	0	0	0	0	0	1	0	4	3	4	6	2	5	3	3	4	2	5	4	1	4	5	3	4	3	1	7	1	2	1	3	5	2	3	4	5	5	5	2	5	4
432	1	18	1	1		330	0	2	1	1	0	0	0	3	1080	2	3	2	2	4	5	4	2	3	1	4	5	2	3	2	5	3	1	4	4	4	3	4	3	3	5	4	4	3	2	4	5	4	3
433	2	23	5	1		420	0	2	1	0	0	0	1	2	0	5	6	6	6	5	2	6	6	6	6	6	6	6	6	6	6	6	6	1	7	2	1	1	5	7	7	3	1	7	7	7	5	7	2
[truncated: 12 more columns]

## Sheet: Codes
Sex	Self-reported sex: 1 = man; 2 = woman
Age	Age in years
PA1_Month_Year	Physical Actitivy 1 (PA1) or Main Physical Activity: Months per year (1 to 12)
PA1_Frequency	Frequency of PA1 practice (6 = at least once per week; 5 = at least once per fortnight; 4 = at least once per month; 3 = at least once per trimester; 2 = at least once per semester; 1 = at least once per year)
PA1_Days_Week	Days per Week PA1 (1 to 7)
PA1_Min_Day	Minutes per Day PA1
PA1_Min_Week	Minutes per Week PA1
PA1_Type_Day	Type of Day PA1 (1 = Only Weekdays; 2 = Only Weekends; 3 = Both Weekdays and Weekends; 4 = No regularity in type of day)
PA1_Team	PA1 Practised in a Team (No = 0; Yes = 1)
PA1_Competitive	PA1 practised competitively (No = 0; Yes = 1)
PA1_Coach	PA1 Practised with a Coach (No = 0; Yes = 1)
PA1_League	PA1 Practised in a League (No = 0; Yes = 1)
PA1_Federation	PA1 Practised as part of a Federation (No = 0; Yes = 1)
PAs_Total_Num	Total number of Physical Activities practised
PAs_Total_Min_Week	Total Minutes of Weekly PA (adding up all PAs)
PNS_com1	Psychological Need Satisfaction - Competence
PNS_aut1	Psychological Need Satisfaction - Autonomy
PNS_rel1	Psychological Need Satisfaction - Relatedness
PNS_com2	Psychological Need Satisfaction - Competence
PNS_aut2	Psychological Need Satisfaction - Autonomy
PNS_rel2	Psychological Need Satisfaction - Relatedness
PNS_com3	Psychological Need Satisfaction - Competence
PNS_aut3	Psychological Need Satisfaction - Autonomy
PNS_com4	Psychological Need Satisfaction - Competence
PNS_rel3	Psychological Need Satisfaction - Relatedness
PNS_com5	Psychological Need Satisfaction - Competence
PNS_aut4	Psychological Need Satisfaction - Autonomy
PNS_rel4	Psychological Need Satisfaction - Relatedness
PNS_com6	Psychological Need Satisfaction - Competence
PNS_aut5	Psychological Need Satisfaction - Autonomy
PNS_rel5	Psychological Need Satisfaction - Relatedness
PNS_aut6	Psychological Need Satisfaction - Autonomy
PNS_rel6	Psychological Need Satisfaction - Relatedness
MOT_Fitness1	Motives for PA - Fitness
MOT_Enjoyment1	Motives for PA - Enjoyment
MOT_Competence1	Motives for PA - Competence
MOT_Competence2	Motives for PA - Competence
MOT_Appearance1	Motives for PA - Appearance
MOT_Social1	Motives for PA - Social
MOT_Enjoyment2	Motives for PA - Enjoyment
MOT_Competence3	Motives for PA - Competence
MOT_Competence4	Motives for PA - Competence
MOT_Appearance2	Motives for PA - Appearance
MOT_Enjoyment3	Motives for PA - Enjoyment
MOT_Competence5	Motives for PA - Competence
MOT_Fitness2	Motives for PA - Fitness
MOT_Competence6	Motives for PA - Competence
MOT_Social2	Motives for PA - Social
MOT_Fitness3	Motives for PA - Fitness
MOT_Appearance3	Motives for PA - Appearance
MOT_Enjoyment4	Motives for PA - Enjoyment
MOT_Fitness4	Motives for PA - Fitness
MOT_Appearance4	Motives for PA - Appearance
MOT_Social3	Motives for PA - Social
MOT_Enjoyment5	Motives for PA - Enjoyment
MOT_Fitness5	Motives for PA - Fitness
MOT_Appearance5	Motives for PA - Appearance
MOT_Enjoyment6	Motives for PA - Enjoyment
MOT_Appearance6	Motives for PA - Appearance
MOT_Enjoyment7	Motives for PA - Enjoyment
MOT_Social4	Motives for PA - Social
